# Supplementary material for: Towards a Phylogenomic Framework for the Fusarium oxysporum Species Complex
Source: Int J Mol Sci. 2026 Jul 14;27(14):6255. doi: 10.3390/ijms27146255 (PMC13409881; doi:10.3390/ijms27146255)
Supplement: Supplementary file 1 [file ijms-27-06255-s001.zip › Supplementary Table S1.xlsx]

## Sheet: Sheet1
SRA_Organism	Run	Phylogenomic_Assigned_Sp_CNSG	FOSC_Clade	Assembly_length	Scaffold_count	Scaffold_average	Largest_scaffold	N50	GC_perc	N_count	N_ratio	BUSCO_completeness	BUSCO_singlecopy	BUSCO_duplicated	BUSCO_fragmented	BUSCO_missing	BUSCO_n	Ave_Depth	ALTallele	Country	Continent	Host_raw	Source	FILTER_Total_length	FILTER_Number_of_seqs	FILTER_N50	FILTER_GC_percent	Genus_top1	Reads_top1	Percent_top1	Genus_top2	Reads_top2	Percent_top2
Fusarium_oxysporum_f_sp_cubense_TR4_SRR9733598	SRR9733598	Fusarium_odoratissimum	Clade1	46714352	2380	19627	670085	159232	47.64	1960	0	99.6	99.2	0.4	0.2	0.2	4494	24.04	1750	United_Kingdom	Europe	Musa_sp_	Banana	46203087	971	161230	47.79	Fusarium	2273424	95.97	Betacoronavirus	15983	0.67
Fusarium_oxysporum_Fus259_SRR9007347	SRR9007347	Fusarium_cugenangense	Clade2	49811767	3293	15126	1370484	355972	47.45	3910	0.01	99.7	99.1	0.6	0	0.3	4494	58	2307	NA	NA	Soil_from_spinach_seed_crop	Soil	49019098	574	356843	47.49	Fusarium	6272995	94.66	Enterococcus	145489	2.2
Fusarium_oxysporum_Fus250_SRR9007346	SRR9007346	Fusarium_cugenangense	Clade2	50492930	4340	11634	1178561	285139	47.63	3380	0.01	99.7	99.1	0.6	0.1	0.2	4494	65.92	4865	USA	North_America	Spinacia_oleracea	Spinach	49681239	958	287321	47.63	Fusarium	7043108	95.07	Pseudomonas	106440	1.44
Fusarium_oxysporum_f_sp_spinaciae_Fus059_SRR9007345	SRR9007345	Fusarium_cugenangense	Clade2	57929429	17958	3225	1077978	96603	47.56	7460	0.01	99.7	99	0.7	0	0.3	4494	57.68	16581	USA	North_America	Spinacia_oleracea	Spinach	54255718	2905	114165	47.52	Fusarium	6906316	93.62	Betacoronavirus	160638	2.18
Fusarium_oxysporum_f_sp_spinaciae_Fus057_SRR9007344	SRR9007344	Fusarium_cugenangense	Clade2	57893896	17703	3270	925999	99816	47.56	8100	0.01	99.8	99	0.8	0	0.2	4494	58.13	17377	USA	North_America	Spinacia_oleracea	Spinach	54201162	2960	114542	47.52	Fusarium	6874553	93.94	Betacoronavirus	136550	1.87
Fusarium_oxysporum_Fus017_SRR9007343	SRR9007343	Fusarium_cugenangense	Clade2	52068827	6718	7750	1074705	278038	47.58	4760	0.01	99.7	99	0.7	0	0.3	4494	61.65	8129	USA	North_America	Spinacia_oleracea	Spinach	50714973	1213	281218	47.6	Fusarium	6714937	95.03	Salasvirus	112055	1.59
Fusarium_oxysporum_f_sp_spinaciae_Fus001_SRR9007342	SRR9007342	Fusarium_cugenangense	Clade2	57514022	14068	4088	1274101	179586	47.42	5310	0.01	99.7	98.9	0.8	0	0.3	4494	58.99	12802	USA	North_America	Spinacia_oleracea	Spinach	54600568	2221	192741	47.38	Fusarium	6875984	94.86	Lasthenia	61202	0.84
Fusarium_oxysporum_Fus191_SRR9007341	SRR9007341	Fusarium_cugenangense	Clade2	47718730	1360	35087	1498383	414771	47.49	3800	0.01	99.7	99.2	0.5	0	0.3	4494	60.13	1241	USA	North_America	Spinacia_oleracea	Spinach	47515340	349	414771	47.5	Fusarium	6109664	94.75	Yersinia	128217	1.99
Fusarium_oxysporum_Fus187_SRR9007340	SRR9007340	Fusarium_cugenangense	Clade2	49519386	3345	14804	1238089	294933	47.65	3370	0.01	99.7	99.2	0.5	0.1	0.2	4494	62.74	3579	USA	North_America	Spinacia_oleracea	Spinach	48882256	825	297448	47.67	Fusarium	6678444	95.75	Lasthenia	53159	0.76
Fusarium_oxysporum_f_sp_spinaciae_Fus322_SRR9007338	SRR9007338	Fusarium_cugenangense	Clade2	57779891	17389	3322	1065118	94992	47.57	7490	0.01	99.8	99.1	0.7	0	0.2	4494	60.67	16260	USA	North_America	Spinacia_oleracea	Spinach	54185206	2918	111063	47.54	Fusarium	7388458	94.81	Betacoronavirus	35042	0.45
Fusarium_oxysporum_f_sp_spinaciae_Fus173_SRR9007337	SRR9007337	Fusarium_cugenangense	Clade2	57579923	14208	4052	1286546	170700	47.4	5470	0.01	99.7	98.9	0.8	0	0.3	4494	59.13	13217	Japan	Asia	Spinacia_oleracea	Spinach	54642144	2205	183929	47.37	Fusarium	6741712	93.26	Betacoronavirus	176720	2.44
Fusarium_oxysporum_f_sp_spinaciae_Fus167_SRR9007336	SRR9007336	Fusarium_cugenangense	Clade2	58374462	17139	3405	1023141	163785	47.45	5350	0.01	99.7	98.9	0.8	0.1	0.2	4494	48.4	14723	USA	North_America	Spinacia_oleracea	Spinach	54798087	2637	183218	47.41	Fusarium	5774380	94.21	Lasthenia	106596	1.74
Fusarium_oxysporum_forma_specialis_of_conglutinans_SRR8640621	SRR8640621	Fusarium_callistephi	Clade2	63018153	31320	2012	959986	95236	47.74	5640	0.01	99.6	98.8	0.8	0.1	0.3	4494	76.16	26787	NA	NA	Brassica_oleracea_var__capitata_L_	Cabbage	56052820	3333	133254	47.75	Fusarium	12169782	95.48	Homo	78738	0.62
Fusarium_oxysporum_MOD1-FUNGI11_SRR7889970	SRR7889970	Fusarium_fabacearum	Clade2	46626974	3063	15222	505216	98156	48.38	1645	0	99.3	98.7	0.6	0.2	0.5	4494	148.85	3367	USA	North_America	Moldy_peanuts	Peanuts	45941876	1219	101846	48.48	Fusarium	20239637	99.21	uncultured	16401	0.08
Fusarium_oxysporum_f_sp_cubense__SRR7226877	SRR7226877	Fusarium_odoratissimum	Clade1	46626480	3670	12704	1141505	214603	47.62	1520	0	99.7	99.3	0.4	0.1	0.2	4494	57.32	1186	Myanmar	Asia	Musa_acuminata	Banana	45526849	935	218674	47.96	Fusarium	7401710	98.58	Nectriaceae	15836	0.21
Fusarium_oxysporum_BS2-6_SRR6449588	SRR6449588	Fusarium_cugenangense	Clade2	51178622	3845	13310	2934963	752708	47.55	2830	0.01	99.7	99.1	0.6	0	0.3	4494	186.02	3454	China	Asia	Sugarcane	Sugarcane	50420777	878	811037	47.59	Fusarium	24767638	98.2	Homo	24203	0.1
Fusarium_oxysporum_EthFoc-4_SRR6118541	SRR6118541	Fusarium_fabacearum	Clade2	55997337	13417	4173	1144897	318787	47.47	4640	0.01	99.7	98.9	0.8	0	0.3	4494	80.15	13827	Ethiopia	Africa	Cicer_arietinum	Chickpea	53165401	1801	360406	47.42	Fusarium	15241095	85.27	Betacoronavirus	1034378	5.79
Fusarium_oxysporum_EtdFoc-10_SRR6118537	SRR6118537	Fusarium_fabacearum	Clade2	56404125	12432	4537	1157321	195098	47.31	4724	0.01	99.7	98.8	0.9	0.1	0.2	4494	23.76	16765	Ethiopia	Africa	Cicer_arietinum	Chickpea	53696371	2053	208383	47.3	Fusarium	3554815	97.26	Pseudomonas	8433	0.23
Fusarium_oxysporum_EtdFoc-47_SRR6118531	SRR6118531	Fusarium_fabacearum	Clade2	52947705	8132	6511	642132	83488	47.26	2763	0.01	98.9	98.3	0.6	0.5	0.6	4494	21.19	9195	Ethiopia	Africa	Cicer_arietinum	Chickpea	51242030	2079	85875	47.29	Fusarium	3144727	93.38	Betacoronavirus	90245	2.68
Fusarium_oxysporum_EtdFoc-49_SRR6118530	SRR6118530	Fusarium_fabacearum	Clade2	54662234	12465	4385	371623	61679	47.75	2260	0	98.4	97.9	0.5	0.7	0.9	4494	19.83	8537	Ethiopia	Africa	Cicer_arietinum	Chickpea	51388483	2063	67005	47.28	Fusarium	2976635	93.55	Pseudomonas	49558	1.56
Fusarium_oxysporum_EtdFoc-5_SRR6118527	SRR6118527	Fusarium_fabacearum	Clade2	52823262	6751	7824	958147	218363	47.28	1570	0	99.6	99	0.6	0	0.4	4494	24.49	8256	Ethiopia	Africa	Cicer_arietinum	Chickpea	51453684	1248	221335	47.25	Fusarium	3421349	96.07	Betacoronavirus	18713	0.53
Fusarium_oxysporum_EtdFoc-198_SRR6118514	SRR6118514	Fusarium_fabacearum	Clade2	63475569	25478	2491	2406932	89639	46.86	139276	0.22	99.6	98.9	0.7	0.1	0.3	4494	24.59	143753	Ethiopia	Africa	Cicer_arietinum	Chickpea	56881139	5263	122415	46.76	Fusarium	4092769	96.04	Pseudomonas	31460	0.74
Fusarium_oxysporum_EtdFoc-198_SRR6118513	SRR6118513	Fusarium_fabacearum	Clade2	63064419	25106	2511	635711	89624	46.83	116879	0.19	99.4	98.7	0.7	0.1	0.5	4494	24.23	141154	Ethiopia	Africa	Cicer_arietinum	Chickpea	56601423	5485	104989	46.77	Fusarium	4109348	95.9	Pseudomonas	30526	0.71
Fusarium_oxysporum_EthFoc-135_SRR6118506	SRR6118506	Fusarium_fabacearum	Clade2	53302440	10175	5238	380269	55470	47.36	3500	0.01	98.5	97.9	0.6	0.8	0.7	4494	29.19	9679	Ethiopia	Africa	Cicer_arietinum	Chickpea	51236676	2762	58323	47.39	Fusarium	5737654	84.06	Terrapene	446130	6.54
Fusarium_oxysporum_EthFoc-136_SRR6118505	SRR6118505	Fusarium_fabacearum	Clade2	54530414	10388	5249	921095	273229	47.43	5380	0.01	99.7	99	0.7	0	0.3	4494	111.4	8928	Ethiopia	Africa	Cicer_arietinum	Chickpea	52340657	1416	299258	47.34	Fusarium	24578482	81.2	Betacoronavirus	1899683	6.28
Fusarium_oxysporum_EthFoc-13_SRR6118502	SRR6118502	Fusarium_fabacearum	Clade2	55002209	11557	4759	1603652	374630	47.5	5760	0.01	99.6	98.8	0.8	0.1	0.3	4494	60.24	12775	Ethiopia	Africa	Cicer_arietinum	Chickpea	52587589	1654	396248	47.47	Fusarium	10949144	86.52	Terrapene	374680	2.96
Fusarium_oxysporum_EthFoc-131_SRR6118500	SRR6118500	Fusarium_fabacearum	Clade2	52184198	6728	7756	889129	166156	47.29	3350	0.01	99.6	99.1	0.5	0	0.4	4494	47.83	5894	Ethiopia	Africa	Cicer_arietinum	Chickpea	50867358	1408	173112	47.26	Fusarium	9443373	83.68	Terrapene	576189	5.11
Fusarium_oxysporum_EthFoc-43_SRR6118496	SRR6118496	Fusarium_fabacearum	Clade2	58681767	24759	2370	580366	98376	47.6	4090	0.01	99.4	98.8	0.6	0.1	0.5	4494	28.26	14678	Ethiopia	Africa	Cicer_arietinum	Chickpea	52161678	2321	116908	47.34	Fusarium	4510440	94.76	Moina	88282	1.85
Fusarium_oxysporum_EthFoc-42_SRR6118495	SRR6118495	Fusarium_oxysporum	Clade3	55383040	12081	4584	1023579	241161	47.4	3950	0.01	99.7	99.1	0.6	0	0.3	4494	40.8	13107	Ethiopia	Africa	Cicer_arietinum	Chickpea	52921727	1952	257301	47.36	Fusarium	6438175	92.4	Terrapene	89704	1.29
Fusarium_oxysporum_EtdFoc-39_SRR6118489	SRR6118489	Fusarium_fabacearum	Clade2	52118105	5167	10086	1228070	260064	47.26	1886	0	99.6	99	0.6	0.1	0.3	4494	21.43	7108	Ethiopia	Africa	Cicer_arietinum	Chickpea	51040039	1361	266367	47.37	Fusarium	2959965	97.75	Betacoronavirus	6370	0.21
Fusarium_oxysporum_EtdFoc-39_SRR6118488	SRR6118488	Fusarium_fabacearum	Clade2	52131006	5245	9939	1530235	209571	47.25	2524	0	99.6	99	0.6	0.1	0.3	4494	21.94	7841	Ethiopia	Africa	Cicer_arietinum	Chickpea	51054709	1421	225782	47.33	Fusarium	3120686	97.48	Betacoronavirus	11776	0.37
Fusarium_oxysporum_EthFoc-83_SRR6118484	SRR6118484	Fusarium_fabacearum	Clade2	54469343	9807	5554	1236050	362472	47.33	4300	0.01	99.7	99.1	0.6	0.1	0.2	4494	46.86	11853	Ethiopia	Africa	Cicer_arietinum	Chickpea	52446427	1500	376732	47.29	Fusarium	7350721	90.64	Betacoronavirus	397281	4.9
Fusarium_oxysporum_EthFoc-84_SRR6118483	SRR6118483	Fusarium_fabacearum	Clade2	54705168	10505	5207	1010388	303502	47.36	3740	0.01	99.7	99.1	0.6	0.1	0.2	4494	48.93	11822	Ethiopia	Africa	Cicer_arietinum	Chickpea	52521919	1601	313688	47.33	Fusarium	7985123	88.65	Betacoronavirus	639193	7.1
Fusarium_oxysporum_EthFoc-7_SRR6118481	SRR6118481	Fusarium_fabacearum	Clade2	56833633	10600	5361	1734712	413101	47.26	4710	0.01	99.7	99	0.7	0	0.3	4494	51.84	11434	Ethiopia	Africa	Cicer_arietinum	Chickpea	54607957	1627	428310	47.2	Fusarium	7782780	93.82	Terrapene	81088	0.98
Fusarium_oxysporum_EthFoc-75_SRR6118479	SRR6118479	Fusarium_oxysporum	Clade3	55520328	11992	4629	1513776	364060	47.43	4370	0.01	99.7	99.1	0.6	0	0.3	4494	66.94	12915	Ethiopia	Africa	Cicer_arietinum	Chickpea	53056527	1696	418799	47.36	Fusarium	10513183	91.97	Chydorus	434865	3.8
Fusarium_oxysporum_EthFoc-78_SRR6118477	SRR6118477	Fusarium_fabacearum	Clade2	52117132	5162	10096	658774	136008	47.25	2950	0.01	99.4	98.8	0.6	0.1	0.5	4494	37.13	7506	Ethiopia	Africa	Cicer_arietinum	Chickpea	51028805	1464	139941	47.24	Fusarium	5374878	93.87	Poecilia	76565	1.34
Fusarium_oxysporum_EthFoc-81_SRR6118475	SRR6118475	Fusarium_fabacearum	Clade2	57627272	14728	3912	687382	151902	47.3	7360	0.01	99.6	99	0.6	0.1	0.3	4494	40.37	17891	Ethiopia	Africa	Cicer_arietinum	Chickpea	54501071	2554	166186	47.3	Fusarium	6686912	90.65	Betacoronavirus	193107	2.62
Fusarium_oxysporum_EthFoc-106_SRR6118472	SRR6118472	Fusarium_fabacearum	Clade2	52404807	7185	7293	1192274	270015	47.48	4280	0.01	99.5	98.8	0.7	0.1	0.4	4494	30.97	9899	Ethiopia	Africa	Cicer_arietinum	Chickpea	50941403	1405	275421	47.46	Fusarium	4263101	96.38	Parapoxvirus	25843	0.58
Fusarium_oxysporum_EthFoc-101_SRR6118471	SRR6118471	Fusarium_fabacearum	Clade2	56489692	14936	3782	767433	155575	48.1	4190	0.01	99.4	98.8	0.6	0.2	0.4	4494	35.12	9602	Ethiopia	Africa	Cicer_arietinum	Chickpea	52351999	1695	174260	47.19	Fusarium	6432624	86.9	Terrapene	303241	4.1
Fusarium_oxysporum_EthFoc-102_SRR6118468	SRR6118468	Fusarium_fabacearum	Clade2	54468579	11072	4919	757224	146048	47.46	4190	0.01	99.4	98.7	0.7	0.1	0.5	4494	28.95	14616	Ethiopia	Africa	Cicer_arietinum	Chickpea	52185152	2081	152859	47.43	Fusarium	4111895	96.22	Betacoronavirus	18661	0.44
Fusarium_oxysporum_EthFoc-25_SRR6118463	SRR6118463	Fusarium_fabacearum	Clade2	55582737	12115	4587	1929194	524507	47.46	5940	0.01	99.6	98.9	0.7	0.1	0.3	4494	46.14	13578	Ethiopia	Africa	Cicer_arietinum	Chickpea	53085184	1816	573546	47.41	Fusarium	6718861	95.53	Terrapene	26370	0.37
Fusarium_oxysporum_EtdFoc-160_SRR6118455	SRR6118455	Fusarium_fabacearum	Clade2	68658752	46428	1478	385016	54135	48.32	3568	0.01	98.5	97.6	0.9	0.8	0.7	4494	13.56	13170	Ethiopia	Africa	Cicer_arietinum	Chickpea	51107549	1961	84220	47.24	Fusarium	2471779	93.93	Pseudomonas	72566	2.76
Fusarium_oxysporum_EthFoc-27_SRR6118450	SRR6118450	Fusarium_fabacearum	Clade2	59017567	18142	3253	1963322	241097	46.75	8730	0.01	99.7	99.1	0.6	0	0.3	4494	38.15	92045	Ethiopia	Africa	Cicer_arietinum	Chickpea	53985397	3845	280701	47.18	Fusarium	5995781	95.48	Timema	13593	0.22
Fusarium_oxysporum_EtdFoc-81_SRR6118438	SRR6118438	Fusarium_fabacearum	Clade2	65439476	10873	6018	998924	53912	49.9	5180	0.01	98.5	97.8	0.7	0.9	0.6	4494	21.93	11373	Ethiopia	Africa	Cicer_arietinum	Chickpea	50897141	3199	45982	47.59	Fusarium	2791321	60.77	Pseudomonas	1638644	35.68
Fusarium_oxysporum_EtdFoc-76_SRR6118436	SRR6118436	Fusarium_fabacearum	Clade2	65386854	9041	7232	628795	117148	49.87	4403	0.01	99.2	98.5	0.7	0.3	0.5	4494	24.76	11149	Ethiopia	Africa	Cicer_arietinum	Chickpea	51168839	1925	102859	47.41	Fusarium	3103379	62.89	Pseudomonas	1696677	34.38
Fusarium_oxysporum_EtdFoc-79_SRR6118435	SRR6118435	Fusarium_fabacearum	Clade2	56042310	15259	3672	3079875	705106	47.47	4737	0.01	99.7	99	0.7	0	0.3	4494	44.79	18168	Ethiopia	Africa	Cicer_arietinum	Chickpea	52617943	1826	774191	47.39	Fusarium	6588552	96.92	Timema	16992	0.25
Fusarium_oxysporum_EthFoc-148_SRR6118413	SRR6118413	Fusarium_fabacearum	Clade2	62249667	29479	2111	1110213	244883	46.87	5800	0.01	99.7	99.1	0.6	0.1	0.2	4494	150.39	13550	Ethiopia	Africa	Cicer_arietinum	Chickpea	53763460	2489	310032	47.29	Fusarium	27209804	84.3	Terrapene	1115957	3.46
Fusarium_oxysporum_EtdFoc-23_SRR6118395	SRR6118395	Fusarium_fabacearum	Clade2	54626582	9747	5604	501721	123340	47.38	2929	0.01	99.3	98.6	0.7	0.3	0.4	4494	18.74	12673	Ethiopia	Africa	Cicer_arietinum	Chickpea	52633751	2108	128550	47.39	Fusarium	2716275	97.29	Betacoronavirus	7111	0.25
Fusarium_oxysporum_EtdFoc-223_SRR6118393	SRR6118393	Fusarium_fabacearum	Clade2	54586090	9163	5957	490638	93404	47.35	4518	0.01	98.5	97.8	0.7	0.6	0.9	4494	19.7	12500	Ethiopia	Africa	Cicer_arietinum	Chickpea	52726379	2108	98779	47.33	Fusarium	2815388	96.35	Timema	11316	0.39
Fusarium_oxysporum_EtdFoc-223_SRR6118392	SRR6118392	Fusarium_fabacearum	Clade2	54576311	8901	6131	645071	133662	47.35	3541	0.01	99.2	98.5	0.7	0.3	0.5	4494	19.26	11899	Ethiopia	Africa	Cicer_arietinum	Chickpea	52752923	1876	137904	47.33	Fusarium	2685980	96.59	Timema	10068	0.36
Fusarium_oxysporum_EtdFoc-3_SRR6118390	SRR6118390	Fusarium_fabacearum	Clade2	58900437	8854	6652	452513	58142	48.71	4926	0.01	97.6	96.9	0.7	1.1	1.3	4494	17.53	12522	Ethiopia	Africa	Cicer_arietinum	Chickpea	51084250	2775	54310	47.38	Fusarium	2534806	82.62	Pseudomonas	449589	14.65
Fusarium_oxysporum_EtdFoc-3_SRR6118389	SRR6118389	Fusarium_fabacearum	Clade2	58940304	8432	6990	706511	93202	48.7	4307	0.01	99.1	98.3	0.8	0.4	0.5	4494	17.79	10933	Ethiopia	Africa	Cicer_arietinum	Chickpea	51163049	2193	87078	47.37	Fusarium	2464322	81.79	Pseudomonas	476354	15.81
Fusarium_oxysporum_EtdFoc-23_SRR6118386	SRR6118386	Fusarium_fabacearum	Clade2	54594669	9961	5480	492566	77768	47.37	3727	0.01	98.8	98	0.8	0.4	0.8	4494	18.33	13959	Ethiopia	Africa	Cicer_arietinum	Chickpea	52553743	2513	82427	47.39	Fusarium	2736663	97.01	Betacoronavirus	11591	0.41
Fusarium_oxysporum_EthFoc-61_SRR6118378	SRR6118378	Fusarium_fabacearum	Clade2	53379208	8422	6338	446157	88754	47.4	4267	0.01	99.1	98.5	0.6	0.4	0.5	4494	21.71	11200	Ethiopia	Africa	Cicer_arietinum	Chickpea	51720547	2178	91301	47.4	Fusarium	3054124	95.84	Betacoronavirus	38767	1.22
Fusarium_oxysporum_EthFoc-56_SRR6118375	SRR6118375	Fusarium_fabacearum	Clade2	53449917	10475	5102	350569	65611	47.54	3320	0.01	98.5	97.9	0.6	0.8	0.7	4494	26.03	11574	Ethiopia	Africa	Cicer_arietinum	Chickpea	51262438	2419	69023	47.43	Fusarium	3626768	95.52	Pseudomonas	20755	0.55
Fusarium_oxysporum_EtdFoc-216_SRR6118373	SRR6118373	Fusarium_fabacearum	Clade2	53566840	9365	5719	497112	93229	47.31	2613	0	99.1	98.5	0.6	0.4	0.5	4494	17.5	12363	Ethiopia	Africa	Cicer_arietinum	Chickpea	51672306	2222	99014	47.31	Fusarium	2470650	97.41	Timema	6062	0.24
Fusarium_oxysporum_EtdFoc-233_SRR6118366	SRR6118366	Fusarium_fabacearum	Clade2	60680778	24583	2468	722868	78934	46.78	46530	0.08	99.1	98.4	0.7	0.4	0.5	4494	17.92	56326	Ethiopia	Africa	Cicer_arietinum	Chickpea	54309513	4068	94622	47.13	Fusarium	2762842	95.96	Meyerozyma	11245	0.39
Fusarium_oxysporum_EtdFoc-158_SRR6118359	SRR6118359	Fusarium_fabacearum	Clade2	57361452	11531	4974	1303547	292045	48.61	2488	0	99.6	99	0.6	0.1	0.3	4494	27.31	6070	Ethiopia	Africa	Cicer_arietinum	Chickpea	50885277	819	348991	47.35	Fusarium	4081429	94.3	Pseudomonas	114655	2.65
Fusarium_oxysporum_EtdFoc-16_SRR6118357	SRR6118357	Fusarium_fabacearum	Clade2	58828395	8351	7044	422952	80411	48.69	2810	0	99.1	98.6	0.5	0.4	0.5	4494	19.58	9332	Ethiopia	Africa	Cicer_arietinum	Chickpea	51025907	1775	96424	47.26	Fusarium	2920277	87.63	Pseudomonas	284332	8.53
Fusarium_oxysporum_EthFoc-119_SRR6118347	SRR6118347	Fusarium_fabacearum	Clade2	50244188	5443	9230	1106915	387489	47.56	2630	0.01	99.6	99.1	0.5	0.1	0.3	4494	57.08	5180	Ethiopia	Africa	Cicer_arietinum	Chickpea	48962326	666	389758	47.37	Fusarium	9247226	87.81	Betacoronavirus	574557	5.46
Fusarium_oxysporum_EthFoc-118_SRR6118345	SRR6118345	Fusarium_fabacearum	Clade2	56448238	14652	3852	1576876	280795	47.29	5270	0.01	99.8	99	0.8	0	0.2	4494	69.71	11609	Ethiopia	Africa	Cicer_arietinum	Chickpea	52870426	1436	308545	47.27	Fusarium	12782949	87.07	Betacoronavirus	380345	2.59
Fusarium_oxysporum_EthFoc-113_SRR6118341	SRR6118341	Fusarium_fabacearum	Clade2	53028904	7620	6959	1225844	198926	47.4	2750	0.01	99.6	99	0.6	0.1	0.3	4494	58.56	7463	Ethiopia	Africa	Cicer_arietinum	Chickpea	51471703	1488	214000	47.36	Fusarium	10270575	88.25	Meleagris	300011	2.58
Fusarium_oxysporum_EthFoc-11_SRR6118340	SRR6118340	Fusarium_fabacearum	Clade2	53827816	8328	6463	1886034	520150	47.38	5520	0.01	99.7	99.1	0.6	0	0.3	4494	68	8989	Ethiopia	Africa	Cicer_arietinum	Chickpea	52108928	1268	531467	47.35	Fusarium	10958776	88.3	Betacoronavirus	884351	7.13
Fusarium_oxysporum_EthFoc-111_SRR6118339	SRR6118339	Fusarium_fabacearum	Clade2	53820184	8021	6709	1138095	311302	47.32	3531	0.01	99.7	99.1	0.6	0	0.3	4494	27.67	11158	Ethiopia	Africa	Cicer_arietinum	Chickpea	52127377	1441	325304	47.3	Fusarium	3932456	95.74	Betacoronavirus	62452	1.52
Fusarium_oxysporum_EthFoc-21_SRR6118338	SRR6118338	Fusarium_oxysporum	Clade3	54117472	8230	6575	2176963	545201	47.4	3848	0.01	99.7	99.1	0.6	0	0.3	4494	39.11	10460	Ethiopia	Africa	Cicer_arietinum	Chickpea	52421664	1228	571363	47.36	Fusarium	5582955	95.8	Terrapene	22048	0.38
Fusarium_oxysporum_EthFoc-2_SRR6118335	SRR6118335	Fusarium_fabacearum	Clade2	53253345	6664	7991	1799451	526395	47.2	3340	0.01	99.7	99.1	0.6	0.1	0.2	4494	67.59	7546	Ethiopia	Africa	Cicer_arietinum	Chickpea	51886528	1045	580655	47.18	Fusarium	9957804	92.9	Parapoxvirus	126937	1.18
Fusarium_oxysporum_EtdFoc-87_SRR6118301	SRR6118301	Fusarium_fabacearum	Clade2	55347956	13222	4186	1295097	240787	47.71	3862	0.01	99.7	98.9	0.8	0.1	0.2	4494	28.18	11875	Ethiopia	Africa	Cicer_arietinum	Chickpea	52091302	1538	258671	47.36	Fusarium	4326204	93.26	Yersinia	109029	2.35
Fusarium_oxysporum_EtdFoc-88_SRR6118299	SRR6118299	Fusarium_fabacearum	Clade2	53813944	9583	5615	497058	102686	47.41	3590	0.01	99.1	98.3	0.8	0.4	0.5	4494	19.2	14113	Ethiopia	Africa	Cicer_arietinum	Chickpea	51839524	2208	107405	47.42	Fusarium	2810735	97.4	Pseudomonas	6816	0.24
Fusarium_oxysporum_EtdFoc-88_SRR6118298	SRR6118298	Fusarium_fabacearum	Clade2	53818196	9562	5628	767622	154370	47.41	2740	0.01	99.4	98.6	0.8	0.2	0.4	4494	18.95	13111	Ethiopia	Africa	Cicer_arietinum	Chickpea	51852276	2058	166779	47.43	Fusarium	2697435	97.63	Pseudomonas	6276	0.23
Fusarium_oxysporum_EthFoc-16_SRR6118268	SRR6118268	Fusarium_fabacearum	Clade2	54675808	11711	4668	1334725	259814	47.31	4170	0.01	99.7	99.1	0.6	0	0.3	4494	81.65	10643	Ethiopia	Africa	Cicer_arietinum	Chickpea	52268399	1679	263849	47.27	Fusarium	15771782	82.89	Betacoronavirus	1252609	6.58
Fusarium_oxysporum_EtdFoc-10_SRR6118254	SRR6118254	Fusarium_fabacearum	Clade2	56390550	12224	4613	2047762	259260	47.32	3652	0.01	99.6	98.7	0.9	0.1	0.3	4494	24.19	16335	Ethiopia	Africa	Cicer_arietinum	Chickpea	53732021	1975	292317	47.31	Fusarium	3524174	97.4	Pseudomonas	8662	0.24
Fusarium_oxysporum_EthFoc-48_SRR6118251	SRR6118251	Fusarium_fabacearum	Clade2	55213011	12754	4329	959692	197582	47.35	3550	0.01	99.6	99	0.6	0	0.4	4494	31.82	12784	Ethiopia	Africa	Cicer_arietinum	Chickpea	52473667	1899	204719	47.33	Fusarium	4763016	93.73	Betacoronavirus	115978	2.28
Fusarium_oxysporum_EthFoc-44_SRR6118248	SRR6118248	Fusarium_fabacearum	Clade2	53216239	6927	7682	2432494	378600	47.2	2790	0.01	99.6	99	0.6	0.1	0.3	4494	40.38	8567	Ethiopia	Africa	Cicer_arietinum	Chickpea	51811719	1189	403467	47.18	Fusarium	5961868	93.76	Terrapene	66144	1.04
Fusarium_oxysporum_EtdFoc-236_SRR6118247	SRR6118247	Fusarium_fabacearum	Clade2	55351388	10829	5111	599283	119683	47.3	5252	0.01	99.1	98.4	0.7	0.3	0.6	4494	20.24	13193	Ethiopia	Africa	Cicer_arietinum	Chickpea	52995589	2097	131360	47.22	Fusarium	2940779	96.32	Pseudomonas	15797	0.52
Fusarium_oxysporum_EtdFoc-234_SRR6118246	SRR6118246	Fusarium_fabacearum	Clade2	53262536	8235	6467	552501	100224	47.37	2377	0	98.8	98.2	0.6	0.6	0.6	4494	17.81	10413	Ethiopia	Africa	Cicer_arietinum	Chickpea	51530275	1935	107069	47.25	Fusarium	2463154	96.23	Pseudomonas	16726	0.65
Fusarium_oxysporum_EtdFoc-234_SRR6118245	SRR6118245	Fusarium_fabacearum	Clade2	53145691	8450	6289	311563	62444	47.35	3123	0.01	97.8	97.2	0.6	1	1.2	4494	17.56	11610	Ethiopia	Africa	Cicer_arietinum	Chickpea	51449096	2470	65048	47.25	Fusarium	2485702	96.09	Pseudomonas	15461	0.6
Fusarium_oxysporum_EtdFoc-236_SRR6118240	SRR6118240	Fusarium_fabacearum	Clade2	55463418	10938	5070	809590	200420	47.33	3723	0.01	99.5	98.8	0.7	0.2	0.3	4494	20.7	12623	Ethiopia	Africa	Cicer_arietinum	Chickpea	52996609	1832	215467	47.22	Fusarium	2943367	96.45	Pseudomonas	16932	0.55
Fusarium_oxysporum_EtdFoc-61_SRR6118235	SRR6118235	Fusarium_fabacearum	Clade2	60798912	30213	2012	599961	74311	47.28	69960	0.12	99.6	99	0.6	0.1	0.3	4494	21.86	58894	Ethiopia	Africa	Cicer_arietinum	Chickpea	52276052	3668	92890	47.4	Fusarium	3732966	93.55	Betacoronavirus	97582	2.45
Fusarium_oxysporum_EtdFoc-6_SRR6118233	SRR6118233	Fusarium_fabacearum	Clade2	58687004	12509	4691	1491487	263770	48.54	2139	0	99.7	99.1	0.6	0	0.3	4494	23.42	10265	Ethiopia	Africa	Cicer_arietinum	Chickpea	51442354	1200	301725	47.26	Fusarium	3563196	94.37	Pseudomonas	130666	3.46
Fusarium_oxysporum_EtdFoc-6_SRR6118232	SRR6118232	Fusarium_fabacearum	Clade2	58298750	13733	4245	901669	229611	48.46	2420	0	99.5	98.9	0.6	0.1	0.4	4494	22.83	10703	Ethiopia	Africa	Cicer_arietinum	Chickpea	51394780	1323	262363	47.26	Fusarium	3547588	94.51	Pseudomonas	121153	3.23
Fusarium_oxysporum_EtdFoc-13_SRR6118226	SRR6118226	Fusarium_fabacearum	Clade2	57119428	15535	3676	2203282	487042	48.11	2132	0	99.7	99	0.7	0	0.3	4494	29.84	9560	Ethiopia	Africa	Cicer_arietinum	Chickpea	51595717	1435	561549	47.42	Fusarium	4536032	96.48	Pseudomonas	56933	1.21
Fusarium_oxysporum_EtdFoc-13_SRR6118225	SRR6118225	Fusarium_fabacearum	Clade2	56362153	14833	3799	2179334	439011	47.94	2018	0	99.8	99.1	0.7	0	0.2	4494	29.52	9443	Ethiopia	Africa	Cicer_arietinum	Chickpea	51487827	1437	537318	47.41	Fusarium	4565175	96.35	Pseudomonas	52531	1.11
Fusarium_oxysporum_EtdFoc-22_SRR6118221	SRR6118221	Fusarium_fabacearum	Clade2	57200458	4438	12888	1392536	291224	48.81	2461	0	99.7	99.1	0.6	0	0.3	4494	29.23	7229	Ethiopia	Africa	Cicer_arietinum	Chickpea	50152023	1078	278470	47.46	Fusarium	3499334	68.94	Pseudomonas	1480465	29.17
Fusarium_oxysporum_EtdFoc-219_SRR6118218	SRR6118218	Fusarium_fabacearum	Clade2	53404256	8226	6492	911005	183991	47.36	3804	0.01	99.5	98.8	0.7	0.2	0.3	4494	21.08	10503	Ethiopia	Africa	Cicer_arietinum	Chickpea	51759461	1587	186308	47.34	Fusarium	2945891	96.58	Timema	9925	0.33
Fusarium_oxysporum_EtdFoc-218_SRR6118217	SRR6118217	Fusarium_afroindicum	Clade2	56096188	15232	3682	468326	73070	47.19	3557	0.01	98.9	98.3	0.6	0.5	0.6	4494	19.05	22297	Ethiopia	Africa	Cicer_arietinum	Chickpea	52329229	2278	83193	47.3	Fusarium	2906281	96.4	Pseudomonas	12421	0.41
Fusarium_oxysporum_EtdFoc-22_SRR6118216	SRR6118216	Fusarium_fabacearum	Clade2	57212743	4262	13423	1697069	382996	48.81	2615	0	99.7	99.1	0.6	0	0.3	4494	30.54	6548	Ethiopia	Africa	Cicer_arietinum	Chickpea	50177859	964	396221	47.46	Fusarium	3482444	67.48	Pseudomonas	1591942	30.85
Fusarium_oxysporum_EtdFoc-219_SRR6118215	SRR6118215	Fusarium_fabacearum	Clade2	53368580	8317	6416	830128	119182	47.36	3764	0.01	98.9	98.3	0.6	0.3	0.8	4494	20.39	11303	Ethiopia	Africa	Cicer_arietinum	Chickpea	51713750	1838	122212	47.34	Fusarium	2925784	96.26	Timema	10176	0.33
Fusarium_oxysporum_EtdFoc-136_SRR6118206	SRR6118206	Fusarium_fabacearum	Clade2	56582572	16903	3347	429242	70594	47.3	4000	0.01	98.5	97.8	0.7	0.5	1	4494	17.83	15868	Ethiopia	Africa	Cicer_arietinum	Chickpea	52646379	2823	77425	47.4	Fusarium	2633256	95.78	Meyerozyma	30104	1.1
Fusarium_oxysporum_EthFoc-129_SRR6118204	SRR6118204	Fusarium_fabacearum	Clade2	53564630	9188	5829	1265629	184337	47.3	4130	0.01	99.6	99	0.6	0.1	0.3	4494	43.46	10623	Ethiopia	Africa	Cicer_arietinum	Chickpea	51654829	1811	206977	47.32	Fusarium	7122315	89.95	Betacoronavirus	106494	1.34
Fusarium_oxysporum_EthFoc-120_SRR6118200	SRR6118200	Fusarium_fabacearum	Clade2	53585147	8180	6550	1194004	215471	47.3	3270	0.01	99.8	99.1	0.7	0	0.2	4494	45.51	9432	Ethiopia	Africa	Cicer_arietinum	Chickpea	51899316	1494	218963	47.28	Fusarium	8525426	81.94	Asarum	1423015	13.68
Fusarium_oxysporum_EthFoc-12_SRR6118199	SRR6118199	Fusarium_fabacearum	Clade2	54593585	10866	5024	603997	112392	47.28	3230	0.01	99.5	98.8	0.7	0.1	0.4	4494	44.72	12491	Ethiopia	Africa	Cicer_arietinum	Chickpea	52461175	2275	116506	47.27	Fusarium	8446598	85.49	Betacoronavirus	455311	4.61
Fusarium_oxysporum_EthFoc-126_SRR6118197	SRR6118197	Fusarium_fabacearum	Clade2	53349340	7888	6763	1482190	300088	47.32	4060	0.01	99.8	99.2	0.6	0.1	0.1	4494	54.02	9680	Ethiopia	Africa	Cicer_arietinum	Chickpea	51776153	1300	321165	47.28	Fusarium	9140990	87.18	Betacoronavirus	756532	7.22
Fusarium_oxysporum_EthFoc-125_SRR6118196	SRR6118196	Fusarium_fabacearum	Clade2	56782200	16198	3505	878503	156329	48.25	3520	0.01	99.7	99	0.7	0.1	0.2	4494	34.49	10555	Ethiopia	Africa	Cicer_arietinum	Chickpea	52185108	1679	180786	47.28	Fusarium	6780791	84.94	Asarum	432339	5.42
Fusarium_oxysporum_EthFoc-124_SRR6118195	SRR6118195	Fusarium_fabacearum	Clade2	53377357	8841	6037	1138981	312351	47.34	4340	0.01	99.7	98.9	0.8	0	0.3	4494	50.6	10284	Ethiopia	Africa	Cicer_arietinum	Chickpea	51564918	1336	333222	47.31	Fusarium	9577459	83.22	Diabrotica	949299	8.25
Fusarium_oxysporum_EtdFoc-30_SRR6118194	SRR6118194	Fusarium_fabacearum	Clade2	53088946	7859	6755	767729	181292	47.33	2676	0.01	99.5	98.9	0.6	0.1	0.4	4494	21.18	10715	Ethiopia	Africa	Cicer_arietinum	Chickpea	51395952	1905	185633	47.46	Fusarium	3054196	98.02	Salasvirus	3914	0.13
Fusarium_oxysporum_EtdFoc-30_SRR6118193	SRR6118193	Fusarium_fabacearum	Clade2	53075530	7683	6908	1259833	255151	47.33	3137	0.01	99.6	99	0.6	0.1	0.3	4494	21.59	9692	Ethiopia	Africa	Cicer_arietinum	Chickpea	51386908	1715	261203	47.49	Fusarium	3024098	98.13	Timema	3634	0.12
Fusarium_oxysporum_EtdFoc-191_SRR6118186	SRR6118186	Fusarium_fabacearum	Clade2	61317782	13913	4407	1481644	337007	48.6	4596	0.01	99.8	99.2	0.6	0.1	0.1	4494	27.86	10234	Ethiopia	Africa	Cicer_arietinum	Chickpea	51415288	1304	354447	47.27	Fusarium	3403933	67.21	Pseudomonas	1537032	30.35
Fusarium_oxysporum_EtdFoc-191_SRR6118183	SRR6118183	Fusarium_fabacearum	Clade2	61246428	14052	4358	1431682	285609	48.59	4920	0.01	99.7	99.1	0.6	0.1	0.2	4494	28.29	10795	Ethiopia	Africa	Cicer_arietinum	Chickpea	51333253	1388	290154	47.27	Fusarium	3647626	68.66	Pseudomonas	1525204	28.71
Fusarium_oxysporum_EthFoc-40_SRR6118177	SRR6118177	Fusarium_fabacearum	Clade2	52122581	5182	10058	1276797	397600	47.23	3320	0.01	99.6	99	0.6	0.1	0.3	4494	33.2	6862	Ethiopia	Africa	Cicer_arietinum	Chickpea	51036634	1012	399399	47.2	Fusarium	4649298	95.44	Betacoronavirus	16204	0.33
Fusarium_oxysporum_EthFoc-35_SRR6118176	SRR6118176	Fusarium_fabacearum	Clade2	56114034	11760	4771	1599327	422944	47.37	6720	0.01	99.7	98.9	0.8	0	0.3	4494	36.62	14516	Ethiopia	Africa	Cicer_arietinum	Chickpea	53711220	1758	443269	47.33	Fusarium	5378942	95.38	Caudoviricetes	50198	0.89
Fusarium_oxysporum_EtdFoc-216_SRR6118174	SRR6118174	Fusarium_fabacearum	Clade2	53537434	9460	5659	288139	62694	47.31	3169	0.01	98.4	97.8	0.6	0.8	0.8	4494	17.63	13445	Ethiopia	Africa	Cicer_arietinum	Chickpea	51695527	2583	64954	47.3	Fusarium	2556267	97.32	Timema	6406	0.24
Fusarium_oxysporum_EtdFoc-218_SRR6118173	SRR6118173	Fusarium_afroindicum	Clade2	56292053	15445	3644	561819	128397	47.21	3107	0.01	99.6	99.1	0.5	0.2	0.2	4494	19.58	19968	Ethiopia	Africa	Cicer_arietinum	Chickpea	52384119	1943	139757	47.3	Fusarium	2920645	96.64	Pseudomonas	11910	0.39
Fusarium_oxysporum_EthFoc-99_SRR6118162	SRR6118162	Fusarium_fabacearum	Clade2	59221850	25671	2306	293324	50068	47.36	4550	0.01	98.9	98.2	0.7	0.5	0.6	4494	28.41	12526	Ethiopia	Africa	Cicer_arietinum	Chickpea	52345747	3158	58679	47.4	Fusarium	5698826	80.84	Betacoronavirus	753346	10.69
Fusarium_oxysporum_EthFoc-90_SRR6118152	SRR6118152	Fusarium_fabacearum	Clade2	56279558	12507	4499	1680222	451923	47.31	5700	0.01	99.8	99.1	0.7	0.1	0.1	4494	62.65	14761	Ethiopia	Africa	Cicer_arietinum	Chickpea	53661783	1748	528160	47.26	Fusarium	9177486	94.57	Betacoronavirus	185250	1.91
Fusarium_oxysporum_f_sp_nicotianae_Ft-Rob_SRR5725042	SRR5725042	Fusarium_nirenbergiae	Clade3	50015827	2754	18161	2176896	855507	47.59	5904	0.01	99.8	99.2	0.6	0	0.2	4494	113.28	6142	USA	North_America	Nicotiana_sp_	Tobacco	49460213	499	909372	47.62	Fusarium	18196888	98.4	Staphylococcus	37013	0.2
Fusarium_oxysporum_f_sp_nicotianae_Ft-1512_SRR5725041	SRR5725041	Fusarium_cugenangense	Clade2	51583096	2713	19013	2375845	483022	47.36	5117	0.01	99.7	99	0.7	0	0.3	4494	111.06	6595	USA	North_America	Nicotiana_sp_	Tobacco	51062603	522	483022	47.38	Fusarium	17387809	96.63	Timema	58704	0.33
Fusarium_oxysporum_f_sp_nicotianae_FON-1_SRR5725040	SRR5725040	Fusarium_nirenbergiae	Clade3	50647809	2645	19148	2805231	1155095	47.58	3055	0.01	99.7	99.1	0.6	0	0.3	4494	117.31	6358	USA	North_America	Nicotiana_sp_	Tobacco	50146825	480	1155095	47.57	Fusarium	18801993	97.69	Timema	39793	0.21
Fusarium_oxysporum_f_sp_nicotianae_10913_SRR5725039	SRR5725039	Fusarium_nirenbergiae	Clade3	50460388	2825	17862	3533283	1064902	47.6	3916	0.01	99.8	99.2	0.6	0	0.2	4494	106.93	6658	USA	North_America	Nicotiana_sp_	Tobacco	49906213	468	1075646	47.6	Fusarium	16794241	96.86	Timema	51346	0.3
Fusarium_oxysporum_f_sp_momordicae_90NF2-1_SRR5725038	SRR5725038	Fusarium_cugenangense	Clade2	51786351	3606	14361	1281166	243851	47.45	3422	0.01	99.8	99	0.8	0	0.2	4494	127.18	6425	Japan	Asia	Momordica_sp_	Bitter_Melon	51157383	793	251532	47.44	Fusarium	20160487	97.21	Timema	50604	0.24
Fusarium_oxysporum_f_sp_narcissi_Na5_SRR5725037	SRR5725037	Fusarium_nirenbergiae	Clade3	66541627	24363	2731	1935827	274245	49.86	13015	0.02	99.8	98.9	0.9	0	0.2	4494	73.29	33226	Netherlands	Europe	Narcissus_sp_	Narcissus	54912333	2400	316831	48.05	Fusarium	13239387	83.03	Achromobacter	2418324	15.17
Fusarium_oxysporum_f_sp_melongenae_J-71_SRR5725036	SRR5725036	Fusarium_fabacearum	Clade2	53829278	7908	6806	1821102	223799	47.48	4753	0.01	99.7	98.9	0.8	0	0.3	4494	107.42	12609	NA	NA	Solanum_melongena	Eggplant	52248522	1242	227881	47.47	Fusarium	17584255	97.07	Timema	48331	0.27
Fusarium_oxysporum_f_sp_momordicae_NRRL26413_SRR5725035	SRR5725035	Fusarium_cugenangense	Clade2	52614627	4847	10855	1294076	327236	47.48	5175	0.01	99.8	99	0.8	0	0.2	4494	117.74	7714	Taiwan	Asia	Momordica_sp_	Bitter_Melon	51764469	895	334706	47.47	Fusarium	18579846	98.05	Staphylococcus	50031	0.26
Fusarium_oxysporum_KOD886_SRR5725034	SRR5725034	Fusarium_languescens	Clade3	51583813	6498	7938	1782135	577648	47.61	3444	0.01	99.7	98.9	0.8	0	0.3	4494	128.78	12716	USA	North_America	Physalis_sp_	Ground_cherries	50281557	844	581916	47.62	Fusarium	20829057	97.8	Timema	37794	0.18
Fusarium_oxysporum_KOD887_SRR5725033	SRR5725033	Fusarium_languescens	Clade3	52077688	7871	6616	2378243	596798	47.56	10968	0.02	99.8	99	0.8	0	0.2	4494	119.73	12284	USA	North_America	Physalis_sp_	Ground_cherries	50336949	829	625830	47.6	Fusarium	19826626	98.22	Staphylococcus	40677	0.2
Fusarium_oxysporum_f_sp_lagenariae_03-05118_SRR5725032	SRR5725032	Fusarium_cugenangense	Clade2	58339985	9706	6010	1526005	310499	47.11	83077	0.14	99.7	99	0.7	0.1	0.2	4494	100.83	20542	Japan	Asia	Lagenaria_sp_	Calabash	56038661	2034	325761	47.15	Fusarium	17302596	96.25	Timema	66821	0.37
Fusarium_oxysporum_f_sp_lagenariae_Lag3-1_SRR5725031	SRR5725031	Fusarium_duoseptatum	Clade2	48452151	1914	25314	1686396	389451	47.63	1823	0	99.7	99.2	0.5	0	0.3	4494	122.17	3454	Japan	Asia	Lagenaria_sp_	Calabash	48076414	523	389451	47.66	Fusarium	18220311	97.22	Staphylococcus	45505	0.24
Fusarium_oxysporum_f_sp_lagenariae_Lag1-1_SRR5725030	SRR5725030	Fusarium_cugenangense	Clade2	56666389	10868	5214	2337414	465216	47.41	6117	0.01	99.7	98.9	0.8	0.1	0.2	4494	116.68	20317	Japan	Asia	Lagenaria_sp_	Calabash	54491249	1298	489795	47.42	Fusarium	19961233	97.52	Staphylococcus	44865	0.22
Fusarium_oxysporum_f_sp_lilii_Fol39_SRR5725029	SRR5725029	Fusarium_cugenangense	Clade2	54847153	6811	8052	1955972	386397	47.46	4138	0.01	99.7	98.9	0.8	0	0.3	4494	109.69	13247	Netherlands	Europe	Lilium_sp_	Lily	53420492	1036	417993	47.44	Fusarium	18514407	97.95	Staphylococcus	44481	0.24
Fusarium_oxysporum_f_sp_gladioli_G2_SRR5725027	SRR5725027	Fusarium_nirenbergiae	Clade3	55875407	13527	4130	1900269	432396	47.58	8208	0.01	99.7	98.9	0.8	0.1	0.2	4494	124.79	23461	France	Europe	Gladiolus_sp_	Gladiolus	52993728	1588	473407	47.59	Fusarium	21157632	98	Ilyonectria	42112	0.2
Fusarium_oxysporum_f_sp_gladioli_G76_SRR5725026	SRR5725026	Fusarium_oxysporum	Clade3	60337610	21394	2820	1868395	301935	47.23	6258	0.01	99.7	98.6	1.1	0	0.3	4494	90.63	27487	Italy	Europe	Gladiolus_sp_	Gladiolus	55988083	1885	366053	47.23	Fusarium	16024064	96.49	Timema	49720	0.3
Fusarium_oxysporum_f_sp_lagenariae_01-03008_SRR5725025	SRR5725025	Fusarium_cugenangense	Clade2	55513655	8104	6850	2337879	465240	47.44	3718	0.01	99.7	99	0.7	0.1	0.2	4494	105.06	15632	Japan	Asia	Lagenaria_sp_	Calabash	53830822	1053	519063	47.44	Fusarium	17336704	95.7	Timema	84529	0.47
Fusarium_oxysporum_f_sp_luffae_Fol-114_SRR5725024	SRR5725024	Fusarium_duoseptatum	Clade2	48573398	1669	29103	1643416	544711	47.61	1899	0	99.8	99.2	0.6	0	0.2	4494	126.6	3519	Taiwan	Asia	Luffa_sp_	Luffa	48316129	454	544711	47.63	Fusarium	18907624	97.25	Timema	47762	0.25
Fusarium_oxysporum_f_sp_luffae_Fol-167_SRR5725023	SRR5725023	Fusarium_duoseptatum	Clade2	48635230	1710	28441	1643442	490201	47.6	3659	0.01	99.8	99.2	0.6	0	0.2	4494	129.88	3843	Taiwan	Asia	Luffa_sp_	Luffa	48357535	459	490201	47.61	Fusarium	19198463	96.17	Timema	80929	0.41
Fusarium_oxysporum_f_sp_tulipae_Tu67_SRR5725022	SRR5725022	Fusarium_curvatum	Clade3	57090065	14206	4018	3101814	545091	47.29	4700	0.01	99.7	98.8	0.9	0	0.3	4494	103.82	21195	Netherlands	Europe	infected_tulip_bulb	Tulip	54358812	1468	633679	47.25	Fusarium	17891442	97.33	Staphylococcus	42436	0.23
Fusarium_oxysporum_Tu58_SRR5725021	SRR5725021	Fusarium_curvatum	Clade3	47575976	644	73875	3088148	1598935	47.59	2221	0	99.8	99.4	0.4	0	0.2	4494	123.2	2110	Netherlands	Europe	infected_tulip_bulb	Tulip	47458820	213	1598935	47.6	Fusarium	18846909	98.57	Staphylococcus	38485	0.2
Fusarium_oxysporum_KOD888_SRR5725020	SRR5725020	Fusarium_languescens	Clade3	51589839	6535	7894	4055273	626086	47.61	3037	0.01	99.7	98.9	0.8	0	0.3	4494	129.27	12737	USA	North_America	Physalis_sp_	Ground_cherries	50280033	819	631047	47.61	Fusarium	20663977	97.67	Staphylococcus	48278	0.23
Fusarium_oxysporum_KOD888_SRR5684969	SRR5684969	Fusarium_languescens	Clade3	51571758	7107	7256	1781809	488181	47.62	4215	0.01	99.7	99	0.7	0	0.3	4494	34.23	11383	USA	North_America	Physalis_sp_	Ground_cherries	50139488	1012	496342	47.61	Fusarium	5493378	97.74	Staphylococcus	12700	0.23
Fusarium_oxysporum_Tu58_SRR5684968	SRR5684968	Fusarium_curvatum	Clade3	47479372	921	51551	1726008	876611	47.65	11957	0.03	99.7	99.3	0.4	0	0.3	4494	33.13	1740	Netherlands	Europe	infected_tulip_bulb	Tulip	47279014	344	876611	47.69	Fusarium	5079172	98.62	Staphylococcus	10128	0.2
Fusarium_oxysporum_f_sp_tulipae_Tu67_SRR5684967	SRR5684967	Fusarium_curvatum	Clade3	57013654	15499	3678	2014120	384663	47.3	10554	0.02	99.7	98.9	0.8	0	0.3	4494	26.94	16968	Netherlands	Europe	infected_tulip_bulb	Tulip	53992261	1929	419837	47.26	Fusarium	4658837	97.39	Staphylococcus	10999	0.23
Fusarium_oxysporum_f_sp_lagenariae_Lag3-1_SRR5684964	SRR5684964	Fusarium_duoseptatum	Clade2	48444286	2266	21378	1509088	320288	47.63	3688	0.01	99.7	99.2	0.5	0.1	0.2	4494	32.14	3297	Japan	Asia	Lagenaria_sp_	Calabash	48021367	618	323883	47.65	Fusarium	4813253	97.29	Staphylococcus	11896	0.24
Fusarium_oxysporum_f_sp_lagenariae_03-05118_SRR5684963	SRR5684963	Fusarium_cugenangense	Clade2	55423722	10172	5448	1196549	275319	47.27	25851	0.05	99.7	99	0.7	0.1	0.2	4494	27.63	15010	Japan	Asia	Lagenaria_sp_	Calabash	53205806	1647	296888	47.37	Fusarium	4541432	96.37	Timema	16968	0.36
Fusarium_oxysporum_f_sp_lilii_Fol39_SRR5684962	SRR5684962	Fusarium_cugenangense	Clade2	54783834	8302	6598	1326210	296916	47.5	12099	0.02	99.7	98.9	0.8	0.1	0.2	4494	28.84	10466	Netherlands	Europe	Lilium_sp_	Lily	52981593	1393	300688	47.49	Fusarium	4875265	98	Staphylococcus	11777	0.24
Fusarium_oxysporum_f_sp_lagenariae_Lag1-1_SRR5684961	SRR5684961	Fusarium_cugenangense	Clade2	56696581	12908	4392	2925976	364262	47.43	10036	0.02	99.7	98.9	0.8	0.1	0.2	4494	30.16	17234	Japan	Asia	Lagenaria_sp_	Calabash	54088132	1664	372604	47.42	Fusarium	5182252	97.59	Staphylococcus	11297	0.21
Fusarium_oxysporum_f_sp_gladioli_G2_SRR5684960	SRR5684960	Fusarium_nirenbergiae	Clade3	55765339	15328	3638	1349043	358536	47.65	14833	0.03	99.7	98.9	0.8	0.1	0.2	4494	32.09	21003	France	Europe	Gladiolus_sp_	Gladiolus	52420796	1951	394648	47.7	Fusarium	5452368	98.05	Ilyonectria	10963	0.2
Fusarium_oxysporum_f_sp_gladioli_G14_SRR5684959	SRR5684959	Fusarium_hoodiae	Clade2	59716421	19807	3014	1804790	262973	47.37	7517	0.01	99.7	98.9	0.8	0.1	0.2	4494	27.51	19589	Netherlands	Europe	Gladiolus_sp_	Gladiolus	55618899	2431	290108	47.34	Fusarium	4764784	96.37	Timema	15069	0.3
Fusarium_oxysporum_f_sp_lagenariae_01-03008_SRR5684958	SRR5684958	Fusarium_cugenangense	Clade2	55419289	9467	5853	1874719	340605	47.42	6726	0.01	99.7	99.1	0.6	0.1	0.2	4494	27.84	13463	Japan	Asia	Lagenaria_sp_	Calabash	53403998	1527	357586	47.44	Fusarium	4615511	95.85	Timema	21587	0.45
Fusarium_oxysporum_f_sp_gladioli_G76_SRR5684957	SRR5684957	Fusarium_oxysporum	Clade3	60207873	23966	2512	1076054	193019	47.25	12457	0.02	99.6	98.5	1.1	0.1	0.3	4494	23.87	21670	Italy	Europe	Gladiolus_sp_	Gladiolus	55264751	2599	231293	47.26	Fusarium	4238202	96.62	Timema	12613	0.29
Fusarium_oxysporum_KOD887_SRR5684956	SRR5684956	Fusarium_languescens	Clade3	51596410	7162	7204	1507838	422826	47.62	8679	0.02	99.8	99	0.8	0	0.2	4494	32.67	10897	USA	North_America	Physalis_sp_	Ground_cherries	50142106	1064	445063	47.63	Fusarium	5379618	98.27	Staphylococcus	11101	0.2
Fusarium_oxysporum_KOD886_SRR5684955	SRR5684955	Fusarium_languescens	Clade3	51550079	6919	7450	2706823	483291	47.61	4564	0.01	99.8	99	0.8	0	0.2	4494	33.79	10962	USA	North_America	Physalis_sp_	Ground_cherries	50149558	993	496403	47.61	Fusarium	5484761	97.88	Staphylococcus	9646	0.17
Fusarium_oxysporum_f_sp_nicotianae_10913_SRR5684954	SRR5684954	Fusarium_nirenbergiae	Clade3	50465811	3439	14674	2977613	703739	47.6	4198	0.01	99.7	99.1	0.6	0.1	0.2	4494	30.02	5574	USA	North_America	Nicotiana_sp_	Tobacco	49794170	621	728730	47.59	Fusarium	4754929	97.1	Timema	13312	0.27
Fusarium_oxysporum_f_sp_nicotianae_FON-1_SRR5684953	SRR5684953	Fusarium_nirenbergiae	Clade3	50654264	3398	14907	2355219	807048	47.58	4576	0.01	99.7	99.1	0.6	0.1	0.2	4494	30.65	5913	USA	North_America	Nicotiana_sp_	Tobacco	49993751	621	807048	47.57	Fusarium	4931296	97.75	Timema	10300	0.2
Fusarium_oxysporum_f_sp_nicotianae_Ft-1512_SRR5684952	SRR5684952	Fusarium_cugenangense	Clade2	51539314	3535	14579	1713041	391874	47.36	6109	0.01	99.7	99	0.7	0	0.3	4494	29.46	6084	USA	North_America	Nicotiana_sp_	Tobacco	50882422	718	394087	47.37	Fusarium	4637447	96.77	Timema	14817	0.31
Fusarium_oxysporum_f_sp_nicotianae_Ft-Rob_SRR5684951	SRR5684951	Fusarium_nirenbergiae	Clade3	49893534	3113	16027	1861058	603794	47.65	8218	0.02	99.7	99.1	0.6	0.1	0.2	4494	30.79	5091	USA	North_America	Nicotiana_sp_	Tobacco	49305993	684	606446	47.65	Fusarium	4959590	98.48	Staphylococcus	10004	0.2
Fusarium_oxysporum_f_sp_momordicae_NRRL26413_SRR5684950	SRR5684950	Fusarium_cugenangense	Clade2	52546749	5922	8873	1293954	265581	47.54	10880	0.02	99.7	98.9	0.8	0	0.3	4494	30.98	7606	Taiwan	Asia	Momordica_sp_	Bitter_Melon	51500380	1175	267215	47.53	Fusarium	4898168	98.09	Staphylococcus	13309	0.27
Fusarium_oxysporum_f_sp_melongenae_J-71_SRR5684949	SRR5684949	Fusarium_fabacearum	Clade2	53783020	8727	6162	1820308	187028	47.48	6706	0.01	99.7	99	0.7	0.1	0.2	4494	29.01	10399	NA	NA	Solanum_melongena	Eggplant	51997411	1522	196479	47.47	Fusarium	4766374	97.21	Timema	12392	0.25
Fusarium_oxysporum_f_sp_narcissi_Na5_SRR5684948	SRR5684948	Fusarium_nirenbergiae	Clade3	65698468	25864	2540	859823	143479	50.08	26168	0.04	99.2	98.4	0.8	0.3	0.5	4494	22.2	24000	Netherlands	Europe	Narcissus_sp_	Narcissus	53562410	3103	144978	48.25	Fusarium	3501412	71.42	Achromobacter	1317236	26.87
Fusarium_oxysporum_f_sp_momordicae_90NF2-1_SRR5684947	SRR5684947	Fusarium_cugenangense	Clade2	51756108	3942	13129	1188167	231898	47.45	4614	0.01	99.7	98.9	0.8	0.1	0.2	4494	33.1	5650	Japan	Asia	Momordica_sp_	Bitter_Melon	51061435	937	241139	47.44	Fusarium	5260125	97.26	Timema	12961	0.24
Fusarium_oxysporum_chrRC_HCT4_SRR5666307	SRR5666307	Fusarium_nirenbergiae	Clade3	51852690	3262	15895	4215536	1884255	47.64	3610	0.01	99.7	98.8	0.9	0	0.3	4494	92.04	5140	NA	NA	NA	NA	51272646	620	1884255	47.63	Fusarium	12669069	96.97	Timema	39464	0.3
Fusarium_oxysporum_chrRC_HCT1_SRR5666306	SRR5666306	Fusarium_nirenbergiae	Clade3	51819472	3264	15876	3960196	2014195	47.64	2901	0.01	99.7	98.9	0.8	0	0.3	4494	71.59	5048	NA	NA	NA	NA	51237933	699	2014195	47.63	Fusarium	10211155	97.38	Timema	24213	0.23
Fusarium_oxysporum_Forc016_chr_loss_1_SRR5666304	SRR5666304	Fusarium_nirenbergiae	Clade3	48814698	1388	35169	4560025	1558481	47.58	2950	0.01	99.8	99.3	0.5	0	0.2	4494	94.84	2240	Canada	North_America	Cucumis_sativus	Cucumber	48532695	302	1558481	47.59	Fusarium	12243282	96.6	Homo	60900	0.48
Fusarium_oxysporum_chrRC_HCT9_SRR5666301	SRR5666301	Fusarium_nirenbergiae	Clade3	51856624	3097	16744	3586107	1615695	47.64	3570	0.01	99.7	98.9	0.8	0	0.3	4494	98.34	4590	NA	NA	NA	NA	51304932	629	1615695	47.63	Fusarium	13823389	98.02	Homo	25150	0.18
Fusarium_oxysporum_BFOL-51_BFOL-51_SRR543894	SRR543894	Fusarium_nirenbergiae	Clade3	51126159	8273	6179	481090	63842	48.3	1900	0	99.3	98.6	0.7	0.2	0.5	4494	46.05	4482	USA	North_America	Solanum_lycopersicum	Tomato	49411897	2760	66534	48.43	Fusarium	9072621	99.41	Bartonella	4423	0.05
Fusarium_oxysporum_Fo_CB3_SRR4408422	SRR4408422	Fusarium_nirenbergiae	Clade3	52184803	8555	6099	1232133	413320	47.46	4446	0.01	99.8	99	0.8	0.1	0.1	4494	19.06	4138	United_Kingdom	Europe	Allium_cepa	Onion	50568425	1423	435928	47.51	Fusarium	2042554	97.44	Timema	4240	0.2
Fusarium_oxysporum_Fo_PG_SRR4408421	SRR4408421	Fusarium_nirenbergiae	Clade3	50580386	2801	18057	2170546	741650	47.62	1450	0	99.7	98.9	0.8	0.1	0.2	4494	56.6	4371	United_Kingdom	Europe	Allium_cepa	Onion	50018681	556	741650	47.63	Fusarium	4858646	96.25	Timema	14354	0.28
Fusarium_oxysporum_Fo_A13_SRR4408420	SRR4408420	Fusarium_europaeum	Clade2	55798496	12595	4430	1829193	279100	47.76	4213	0.01	99.8	99	0.8	0	0.2	4494	20.69	13087	United_Kingdom	Europe	Allium_cepa	Onion	53336594	1779	309582	47.74	Fusarium	2268625	97.03	Timema	5532	0.24
Fusarium_oxysporum_Fo_A28_SRR4408419	SRR4408419	Fusarium_nirenbergiae	Clade3	53800043	9287	5793	2123929	446291	47.5	2312	0	99.7	98.9	0.8	0.1	0.2	4494	49.64	13950	United_Kingdom	Europe	Allium_cepa	Onion	51958499	1305	461218	47.48	Fusarium	6961033	96.84	Timema	21970	0.31
Fusarium_oxysporum_f_sp_cepae_FoC_A23_SRR4408418	SRR4408418	Fusarium_nirenbergiae	Clade3	51311255	5832	8798	1021375	177941	47.59	1587	0	99.7	98.9	0.8	0.1	0.2	4494	46.13	6324	United_Kingdom	Europe	Allium_cepa	Onion	50054866	1096	182899	47.59	Fusarium	6182964	96.87	Timema	18954	0.3
Fusarium_oxysporum_f_sp_cepae_FoC_125_SRR4408417	SRR4408417	Fusarium_nirenbergiae	Clade3	51368017	6008	8549	986820	151302	47.58	2229	0	99.8	99	0.8	0.1	0.1	4494	48.7	5799	United_Kingdom	Europe	Allium_cepa	Onion	50094460	1155	153853	47.6	Fusarium	4283080	94.96	Timema	22844	0.51
Fusarium_oxysporum_f_sp_cepae_FoC_Fus2_SRR4408416	SRR4408416	Fusarium_nirenbergiae	Clade3	50858554	5585	9106	1177191	191301	47.62	1780	0	99.8	99	0.8	0	0.2	4494	88.01	5459	United_Kingdom	Europe	Allium_cepa	Onion	49654841	1089	197958	47.64	Fusarium	7458841	94.8	Timema	35493	0.45
Fusarium_oxysporum_f_sp_narcissi_N139_SRR4292628	SRR4292628	Fusarium_nirenbergiae	Clade3	70481588	30942	2277	1383900	113773	50.17	4109	0.01	99.7	98.8	0.9	0.1	0.2	4494	22.42	22164	United_Kingdom	Europe	Narcissus	Narcissus	54305156	2503	205554	47.67	Fusarium	2483173	82.91	Delftia	274929	9.18
Fusarium_oxysporum_f_sp_pisi_T415_SRR4129147	SRR4129147	Fusarium_fabacearum	Clade2	55900277	13221	4228	1232740	224065	47.54	6560	0.01	99.7	99	0.7	0	0.3	4494	125.67	13364	NA	NA	NA	NA	53282325	1945	242476	47.5	Fusarium	17897132	97.05	Timema	41801	0.23
Fusarium_oxysporum_f_sp_pisi_T415_SRR4129146	SRR4129146	Fusarium_fabacearum	Clade2	57247355	30690	1865	422266	53255	47.53	6036	0.01	99.5	98.9	0.6	0.2	0.3	4494	106.78	1467	NA	NA	NA	NA	51227387	3776	61618	47.52	Fusarium	38415129	94.18	Cloning	317620	0.78
Fusarium_oxysporum_HDV247_HDV247_SRR326264	SRR326264	Fusarium_fabacearum	Clade2	54980670	16789	3274	480941	71105	47.99	8151	0.01	99.3	98.7	0.6	0.2	0.5	4494	51.63	12348	NA	NA	Pea	Pea	51311623	3581	77357	48.24	Fusarium	13482276	98.89	Ilyonectria	25635	0.19
Fusarium_oxysporum_HDV247_HDV247_SRR326168	SRR326168	Fusarium_fabacearum	Clade2	55330479	17760	3115	580783	106270	47.9	8175	0.01	99.5	98.9	0.6	0.2	0.3	4494	59.89	12819	NA	NA	Pea	Pea	51477318	3244	123700	48.15	Fusarium	15727670	98.9	Ilyonectria	29967	0.19
Fusarium_oxysporum_f_sp_niveum_Fon037_SRR3139041	SRR3139041	Fusarium_fabacearum	Clade2	52739900	7723	6828	3442795	226342	47.35	4753	0.01	99.8	99.1	0.7	0	0.2	4494	142.32	15799	Israel	Asia	Citrullus_lanatus	WaterMelon	51211702	1313	258536	47.36	Fusarium	22454810	95.9	Timema	114164	0.49
Fusarium_oxysporum_f_sp_niveum_Fon021_SRR3139040	SRR3139040	Fusarium_cugenangense	Clade2	62987429	17588	3581	1543745	180008	49.14	18914	0.03	99.7	98.9	0.8	0	0.3	4494	89.82	19847	USA	North_America	Citrullus_lanatus	Watermelon	54881779	1788	226526	47.41	Fusarium	16458429	95.12	Achromobacter	157066	0.91
Fusarium_oxysporum_f_sp_niveum_Fon019_SRR3139038	SRR3139038	Fusarium_fabacearum	Clade2	57642362	7178	8030	1766496	266177	49.87	8714	0.02	99.7	99	0.7	0	0.3	4494	61.79	596	USA	North_America	Citrullus_lanatus	WaterMelon	49794245	1486	222771	47.61	Fusarium	8164681	66.48	Achromobacter	3739798	30.45
Fusarium_oxysporum_f_sp_niveum_Fon015_SRR3139037	SRR3139037	Fusarium_fabacearum	Clade2	60792579	11057	5498	2285255	224968	49.71	4537	0.01	99.7	98.9	0.8	0	0.3	4494	58.97	18016	USA	North_America	Citrullus_lanatus	WaterMelon	52200041	1711	221447	47.55	Fusarium	10147512	91.33	Achromobacter	580839	5.23
Fusarium_oxysporum_f_sp_niveum_Fon013_SRR3139036	SRR3139036	Fusarium_cugenangense	Clade2	64531519	15679	4115	1310402	240591	49.74	3706	0.01	99.6	98.8	0.8	0	0.4	4494	62.35	23186	USA	North_America	Citrullus_lanatus	Watermelon	54391987	1957	225272	47.47	Fusarium	10537229	83.82	Achromobacter	1663665	13.23
Fusarium_oxysporum_f_sp_niveum_Fon010_SRR3139035	SRR3139035	Fusarium_cugenangense	Clade2	58961461	18098	3257	1543808	199481	47.43	4031	0.01	99.7	98.9	0.8	0	0.3	4494	81.85	27417	USA	North_America	Citrullus_lanatus	Watermelon	55301129	2166	219691	47.4	Fusarium	13894704	95.83	Staphylococcus	89046	0.61
Fusarium_oxysporum_f_sp_niveum_Fon002_SRR3139033	SRR3139033	Fusarium_fabacearum	Clade2	53707134	7751	6929	1759491	205139	47.45	2806	0.01	99.8	99	0.8	0	0.2	4494	90.52	12594	Israel	Asia	Citrullus_lanatus	WaterMelon	52105845	1405	223283	47.44	Fusarium	13882808	95.25	Hippodamia	80656	0.55
Fusarium_oxysporum_f_sp_radicis-cucumerinum_Forc031_SRR3139032	SRR3139032	Fusarium_nirenbergiae	Clade3	49385276	1227	40248	1573778	243247	47.63	30022	0.06	99.4	98.8	0.6	0.2	0.4	4494	23.79	6963	Greece	Europe	Cucumis_sativus	Cucumber	49253328	1005	245411	47.65	Fusarium	4717537	99.03	Staphylococcus	5511	0.12
Fusarium_oxysporum_f_sp_radicis-cucumerinum_Forc031_SRR3139031	SRR3139031	Fusarium_nirenbergiae	Clade3	49448886	1231	40169	1232882	256478	47.6	26982	0.05	99.4	98.8	0.6	0.2	0.4	4494	23.57	6921	Greece	Europe	Cucumis_sativus	Cucumber	49288892	989	265537	47.62	Fusarium	4667504	98.98	Staphylococcus	5487	0.12
Fusarium_oxysporum_f_sp_radicis-cucumerinum_Forc024_SRR3139030	SRR3139030	Fusarium_nirenbergiae	Clade3	49407880	1175	42049	1767026	297195	47.64	21409	0.04	99.6	99	0.6	0.1	0.3	4494	25.93	6760	Greece	Europe	Cucumis_sativus	Cucumber	49266544	951	298122	47.66	Fusarium	5105919	98.68	Staphylococcus	13947	0.27
Fusarium_oxysporum_f_sp_radicis-cucumerinum_Forc024_SRR3139029	SRR3139029	Fusarium_nirenbergiae	Clade3	49440329	1105	44742	1627148	305292	47.61	20691	0.04	99.6	99	0.6	0.2	0.2	4494	25.83	6964	Greece	Europe	Cucumis_sativus	Cucumber	49307962	923	305292	47.63	Fusarium	5078816	98.64	Staphylococcus	13814	0.27
Fusarium_oxysporum_f_sp_radicis-cucumerinum_Forc016_SRR3139028	SRR3139028	Fusarium_nirenbergiae	Clade3	50086924	1518	32995	564021	151753	47.59	67571	0.13	98.3	97.7	0.6	0.6	1.1	4494	21.72	7234	Canada	North_America	Cucumis_sativus	Cucumber	49904336	1209	151753	47.61	Fusarium	4265843	98.66	Staphylococcus	12002	0.28
Fusarium_oxysporum_f_sp_radicis-cucumerinum_Forc016_SRR3139027	SRR3139027	Fusarium_nirenbergiae	Clade3	50108655	1527	32815	482394	133917	47.55	71945	0.14	97.7	97.1	0.6	0.8	1.5	4494	21.52	7501	Canada	North_America	Cucumis_sativus	Cucumber	49932267	1211	133917	47.56	Fusarium	4217071	98.58	Staphylococcus	12050	0.28
Fusarium_oxysporum_f_sp_cucumerinum_Foc030_SRR3139022	SRR3139022	Fusarium_fabacearum	Clade2	67406581	18542	3635	1330089	238708	49.32	5958	0.01	99.8	98.8	1	0	0.2	4494	61.09	26043	Israel	Asia	Cucumis_sativus	Cucumber	57056645	2374	238708	47.34	Fusarium	10021013	84.89	Achromobacter	968112	8.2
Fusarium_oxysporum_f_sp_cucumerinum_Foc018_SRR3139019	SRR3139019	Fusarium_fabacearum	Clade2	62001012	21514	2881	1347384	224603	47.34	6373	0.01	99.8	98.8	1	0	0.2	4494	63.01	29556	Greece	Europe	Cucumis_sativus	Cucumber	57596577	2531	264600	47.31	Fusarium	10601601	94.3	Hippodamia	83071	0.74
Fusarium_oxysporum_f_sp_cucumerinum_Foc013_SRR3139016	SRR3139016	Fusarium_odoratissimum	Clade1	48799472	2287	21337	377907	64372	47.43	177090	0.36	96	95.5	0.5	1.1	2.9	4494	20.54	6003	China	Asia	Cucumis_sativus	Cucumber	48482935	1728	65836	47.48	Fusarium	3994171	98.71	Staphylococcus	7544	0.19
Fusarium_oxysporum_f_sp_cucumerinum_Foc011_SRR3139014	SRR3139014	Fusarium_odoratissimum	Clade1	48784394	1818	26834	444685	103568	47.56	79463	0.16	97.2	96.6	0.6	1	1.8	4494	22.62	5802	China	Asia	Cucumis_sativus	Cucumber	48528612	1358	104080	47.6	Fusarium	4347684	98.48	Staphylococcus	13718	0.31
Fusarium_oxysporum_f_sp_cucumerinum_Foc011_SRR3139013	SRR3139013	Fusarium_odoratissimum	Clade1	48836085	1845	26469	571126	97023	47.51	87076	0.18	96.6	96	0.6	1.3	2.1	4494	22.42	5898	China	Asia	Cucumis_sativus	Cucumber	48589169	1384	97536	47.54	Fusarium	4295416	98.39	Staphylococcus	13677	0.31
Fusarium_oxysporum_f_sp_fragariae_FeChina_SRR2748653	SRR2748653	Fusarium_cugenangense	Clade2	56418608	5590	10092	1545807	83419	48.97	8261	0.01	99	98.3	0.7	0.5	0.5	4494	40.49	5771	China	Asia	Fragaria_x_ananassa	Strawberry	50800490	1740	77982	47.43	Stenotrophomonas	4199853	71.83	Fusarium	1556556	26.62
Fusarium_odoratissimum__SRR21869478	SRR21869478	Fusarium_odoratissimum	Clade1	46948683	1517	30948	1064828	356958	47.45	3030	0.01	99.7	99.3	0.4	0.1	0.2	4494	155.81	1047	Indonesia	Asia	Cavendish	Banana	46692636	517	361518	47.46	Fusarium	28158987	96.43	Betacoronavirus	166791	0.57
Fusarium_odoratissimum__SRR21869476	SRR21869476	Fusarium_odoratissimum	Clade1	47236946	4583	10306	1934401	402430	47.48	2330	0	99.8	99.4	0.4	0	0.2	4494	148.3	1210	Mozambique	Africa	Cavendish	Banana	46068784	464	429247	47.54	Fusarium	18701775	97.65	Timema	32065	0.17
Fusarium_odoratissimum__SRR21869472	SRR21869472	Fusarium_odoratissimum	Clade1	47940985	5231	9164	1934109	384281	47.41	2310	0	99.7	99.3	0.4	0	0.3	4494	151.79	1298	Mozambique	Africa	Cavendish	Banana	46557055	468	452512	47.49	Fusarium	19602694	97.71	Timema	34631	0.17
Fusarium_oxysporum_f_sp_niveum_COM_SRR21509025	SRR21509025	Fusarium_fabacearum	Clade2	51914654	8847	5868	1413272	199919	47.72	4553	0.01	99.7	99	0.7	0	0.3	4494	26.2	12590	USA	North_America	watermelon	WaterMelon	50080402	1960	216803	47.82	Fusarium	3648343	98.69	Ilyonectria	4989	0.13
Fusarium_oxysporum_f_sp_niveum_PRU_SRR21509024	SRR21509024	Fusarium_fabacearum	Clade2	51944737	8699	5971	1947433	220263	47.71	4849	0.01	99.7	99	0.7	0.1	0.2	4494	24.46	12986	USA	North_America	watermelon	WaterMelon	50125280	1969	226117	47.81	Fusarium	3403812	98.73	Ilyonectria	3823	0.11
Fusarium_oxysporum_f_sp_niveum_W2_SRR21509023	SRR21509023	Fusarium_fabacearum	Clade2	51881252	8180	6342	1947444	218671	47.69	3841	0.01	99.7	99	0.7	0	0.3	4494	32.52	12913	USA	North_America	watermelon	WaterMelon	50197133	1761	224226	47.77	Fusarium	4443919	98.55	Ilyonectria	5010	0.11
Fusarium_oxysporum_f_sp_niveum_HAR_SRR21509022	SRR21509022	Fusarium_fabacearum	Clade2	52238596	8190	6378	1730503	208012	47.64	4020	0.01	99.6	98.9	0.7	0	0.4	4494	29.66	12572	USA	North_America	watermelon	WaterMelon	50528709	1786	220130	47.71	Fusarium	4125362	98.62	Ilyonectria	4562	0.11
Fusarium_oxysporum_f_sp_niveum_STO_SRR21509021	SRR21509021	Fusarium_fabacearum	Clade2	52225860	8230	6345	1920826	212480	47.64	5327	0.01	99.8	99.1	0.7	0	0.2	4494	30.32	12641	USA	North_America	watermelon	WaterMelon	50523529	1813	222065	47.71	Fusarium	4233148	98.64	Ilyonectria	5884	0.14
Fusarium_oxysporum_CF00159_SRR21444570	SRR21444570	Fusarium_nirenbergiae	Clade3	48941736	1777	27541	3325284	961165	47.62	2240	0	99.7	99.1	0.6	0.1	0.2	4494	23.88	5260	USA	North_America	Citrus_aurantium_L_	Orange	48595009	461	961165	47.61	Fusarium	3180879	97.51	Timema	5845	0.18
Fusarium_oxysporum_CF00132_SRR21444567	SRR21444567	Fusarium_nirenbergiae	Clade3	48969303	1696	28873	4709188	1887317	47.63	2330	0	99.7	99.1	0.6	0	0.3	4494	32.92	3281	USA	North_America	Citrus_aurantium_L_	Orange	48612819	344	1887317	47.61	Fusarium	4359335	97.51	Ralstonia	7772	0.17
Fusarium_oxysporum_CF00115_SRR21444566	SRR21444566	Fusarium_fabacearum	Clade2	47483243	761	62395	1984966	899236	47.44	2138	0	99.7	99.2	0.5	0	0.3	4494	26.83	2308	USA	North_America	X_Citroncirus_spp_	Citrumelo	47352473	221	918467	47.43	Fusarium	3381271	97.28	Timema	8373	0.24
Fusarium_oxysporum_CF00165_SRR21444558	SRR21444558	Fusarium_fabacearum	Clade2	47474477	817	58108	2195734	631587	47.44	2524	0.01	99.8	99.3	0.5	0	0.2	4494	23.43	3335	USA	North_America	X_Citroncirus_spp_	Citrumelo	47347450	266	631587	47.43	Fusarium	3000417	97.37	Timema	7031	0.23
Fusarium_oxysporum_CF00160_SRR21444556	SRR21444556	Fusarium_fabacearum	Clade2	47447609	787	60289	3160649	905932	47.47	2350	0	99.7	99.1	0.6	0.1	0.2	4494	25.5	2742	USA	North_America	Citrus_sinensis_L__Osbeck	Orange	47310131	256	905932	47.46	Fusarium	3269215	97.49	Timema	6675	0.2
Fusarium_oxysporum_CF00141_SRR21444552	SRR21444552	Fusarium_fabacearum	Clade2	47473489	822	57753	2047343	835652	47.46	2290	0	99.8	99.2	0.6	0	0.2	4494	28.71	2192	USA	North_America	Citrus_sinensis_L__Osbeck	Orange	47329019	233	835652	47.46	Fusarium	3663329	96.95	Ralstonia	9314	0.25
Fusarium_oxysporum_f_sp_lycopersici_Fol_4287_SRR18318456	SRR18318456	Fusarium_languescens	Clade3	53572365	7230	7409	2132981	222652	47.66	3550	0.01	99.8	99.1	0.7	0	0.2	4494	160.66	10995	NA	NA	Solanum_lycopersicum	Tomato	52034314	1382	232164	47.66	Fusarium	23359743	98.55	Timema	23710	0.1
Fusarium_oxysporum_f_sp_lycopersici_Fol_4287_SRR18318454	SRR18318454	Fusarium_languescens	Clade3	53573283	7396	7243	1907474	233013	47.67	3880	0.01	99.7	99	0.7	0	0.3	4494	168.95	11352	NA	NA	Solanum_lycopersicum	Tomato	51987259	1398	243663	47.65	Fusarium	24673200	98.71	Nectriaceae	20337	0.08
Fusarium_oxysporum_f_sp_lycopersici_Fol_4287_SRR18318448	SRR18318448	Fusarium_languescens	Clade3	53594400	7443	7200	1938034	223955	47.67	2990	0.01	99.7	99	0.7	0	0.3	4494	171.9	12003	Spain	Europe	Solanum_lycopersicum	Tomato	52007341	1411	233027	47.66	Fusarium	25425488	98.72	Timema	21783	0.08
Fusarium_oxysporum_f_sp_lycopersici_Fol_4287_SRR18318444	SRR18318444	Fusarium_languescens	Clade3	53624996	7489	7160	1938279	223955	47.67	2990	0.01	99.8	99.1	0.7	0	0.2	4494	200.89	11079	Spain	Europe	Solanum_lycopersicum	Tomato	52009811	1382	241756	47.66	Fusarium	29525998	98.76	Nectriaceae	24013	0.08
Fusarium_oxysporum_f_sp_lycopersici_Fol_4287_SRR18318438	SRR18318438	Fusarium_languescens	Clade3	58498255	9453	6188	2132687	185543	48.26	7289	0.01	99.8	99.1	0.7	0	0.2	4494	155.46	12767	NA	NA	Solanum_lycopersicum	Tomato	52051803	1347	232945	47.65	Fusarium	24699595	98.2	Enterobacter	114526	0.46
Fusarium_oxysporum_f_sp_lycopersici_Fol_4287_SRR18318436	SRR18318436	Fusarium_languescens	Clade3	53571790	7179	7462	2132804	241768	47.66	4080	0.01	99.8	99.1	0.7	0	0.2	4494	138.64	11249	NA	NA	Solanum_lycopersicum	Tomato	52042642	1359	245184	47.65	Fusarium	20102551	98.47	Timema	22877	0.11
Fusarium_oxysporum_f_sp_lycopersici_Fol_4287_SRR18318435	SRR18318435	Fusarium_languescens	Clade3	53476343	7627	7011	1903729	201596	47.73	4120	0.01	99.7	99	0.7	0	0.3	4494	161.6	11323	NA	NA	Solanum_lycopersicum	Tomato	51808312	1584	221125	47.79	Fusarium	23518085	98.81	Nectriaceae	21869	0.09
Fusarium_oxysporum_UASWS_AC1_SRR1791599	SRR1791599	Fusarium_nirenbergiae	Clade3	51348285	4936	10402	1061611	280259	47.59	1323	0	99.6	98.9	0.7	0.2	0.2	4494	63.81	7619	Switzerland	Europe	seeds	Seeds	50343136	1254	297983	47.58	Fusarium	12240142	98.64	Timema	13449	0.11
Fusarium_oxysporum_FocTR4_SRR17893338	SRR17893338	Fusarium_odoratissimum	Clade1	47681807	4548	10484	1055572	287274	47.52	3540	0.01	99.7	99.3	0.4	0.1	0.2	4494	304.33	1215	NA	NA	Banana	Banana	46679802	611	292594	47.47	Fusarium	45286658	91.86	Betacoronavirus	2144877	4.35
Fusarium_oxysporum_FocTR4_SRR17893337	SRR17893337	Fusarium_odoratissimum	Clade1	47433706	3473	13657	762007	281315	47.51	3130	0.01	99.6	99.2	0.4	0.1	0.3	4494	229.57	1047	NA	NA	Banana	Banana	46690181	591	283313	47.47	Fusarium	33609517	90.81	Betacoronavirus	2096141	5.66
Fusarium_oxysporum_FocTR4_SRR17893315	SRR17893315	Fusarium_odoratissimum	Clade1	47335568	3852	12288	1055770	299956	47.57	3230	0.01	99.7	99.3	0.4	0.1	0.2	4494	229.37	1189	NA	NA	Banana	Banana	46679743	567	300178	47.47	Fusarium	33166541	91.27	Pseudomonas	416364	1.15
Fusarium_oxysporum_f_sp_lycopersici_Fol59_SRR15680214	SRR15680214	Fusarium_languescens	Clade3	51679329	5326	9703	778124	152596	47.64	4211	0.01	99.7	99	0.7	0	0.3	4494	78.86	7074	Colombia	South_America	Solanum_lycopersicum	Tomato	50626973	1246	159292	47.63	Fusarium	11241024	96.68	Ralstonia	76031	0.65
Fusarium_veterinarium_F5_8S_1A_F_SRR14342093	SRR14342093	Fusarium_veterinarium	Clade3	48943722	4204	11642	1515024	302843	47.61	5860	0.01	99.7	99.2	0.5	0	0.3	4494	94.41	6591	USA	North_America	International_Space_Station	Environmental_surface	48230792	767	308214	47.61	Fusarium	12332054	98.35	Ilyonectria	14360	0.11
Fusarium_veterinarium_F5_8S_1B_F_SRR14342082	SRR14342082	Fusarium_veterinarium	Clade3	48288532	4611	10472	1489566	271860	48.01	6165	0.01	99.8	99.2	0.6	0	0.2	4494	71.24	7596	USA	North_America	International_Space_Station	Environmental_surface	47481474	888	276852	48.05	Fusarium	9301571	98.73	Ilyonectria	10667	0.11
Fusarium_oxysporum_f_sp_lini_456_SRR14237207	SRR14237207	Fusarium_europaeum	Clade2	62064204	25204	2462	1521610	215561	47.6	5095	0.01	99.7	98.9	0.8	0	0.3	4494	41.22	28876	Russia	Europe	Linum_usitatissimum	Flax	56918548	2560	283205	47.61	Fusarium	4939873	96.19	Timema	16284	0.32
Fusarium_oxysporum_f_sp_lini_482_SRR14237206	SRR14237206	Fusarium_oxysporum	Clade3	53390127	3643	14655	2305919	532243	47.06	2473	0	99.8	99.2	0.6	0	0.2	4494	33.15	4693	Russia	Europe	Linum_usitatissimum	Flax	52670218	775	591977	47.08	Fusarium	3498638	96.59	Timema	10688	0.3
Fusarium_oxysporum_f_sp_lini_483_SRR14237200	SRR14237200	Fusarium_europaeum	Clade2	62117991	28615	2170	813242	120001	47.62	7076	0.01	99.4	98.6	0.8	0.1	0.5	4494	14.83	10971	Russia	Europe	Linum_usitatissimum	Flax	56111785	3274	141400	47.67	Fusarium	1839062	97.3	Ilyonectria	4007	0.21
Fusarium_oxysporum_f_sp_lini_476_SRR14237199	SRR14237199	Fusarium_europaeum	Clade2	63682588	28212	2257	1426992	158545	47.38	5857	0.01	99.8	98.9	0.9	0	0.2	4494	26.72	20116	Russia	Europe	Linum_usitatissimum	Flax	57264619	3913	198563	47.5	Fusarium	3357022	96.46	Timema	8480	0.24
Fusarium_oxysporum_f_sp_lini_525_SRR14237198	SRR14237198	Fusarium_fabacearum	Clade2	61200166	31652	1933	1470566	109195	47.72	4389	0.01	99.8	98.9	0.9	0	0.2	4494	25.81	18939	Russia	Europe	Linum_usitatissimum	Flax	54746943	3323	139972	47.76	Fusarium	3135139	96.84	Ilyonectria	10188	0.31
Fusarium_oxysporum_f_sp_albedinis_Foa_44_SRR14141725	SRR14141725	Fusarium_curvatum	Clade3	61848991	25469	2428	438685	64253	47.4	3920	0.01	99.3	98.4	0.9	0.3	0.4	4494	23.28	24446	Morocco	Africa	date_palm_cv__Majhoul	Date_palm	56359086	3712	79269	47.38	Fusarium	3562209	96.98	Ilyonectria	12959	0.35
Fusarium_oxysporum_f_sp_cubense_SRR13311630	SRR13311630	Fusarium_afroindicum	Clade2	50391741	7982	6313	403762	51571	47.72	1360	0	99.2	98.6	0.6	0.4	0.4	4494	79.47	7319	India	Asia	Banana	Banana	48694882	2451	53507	47.87	Fusarium	10622127	96.1	Eimeria	169194	1.53
Fusarium_oxysporum_f_sp_cubense__SRR13311629	SRR13311629	Fusarium_afroindicum	Clade2	64301966	17793	3613	2291344	342160	50.51	5140	0.01	99.7	99.1	0.6	0.1	0.2	4494	101.28	3333	India	Asia	Banana	Banana	48455454	464	402975	47.55	Achromobacter	10432308	52.31	Fusarium	9007801	45.17
Fusarium_oxysporum_f_sp_niveum_150515-1_SRR13066520	SRR13066520	Fusarium_fabacearum	Clade2	52544396	7503	7003	1500526	418351	47.38	4250	0.01	99.7	99	0.7	0	0.3	4494	34.69	9903	USA	North_America	Citrullus_lanatus	WaterMelon	50903077	1213	468850	47.4	Fusarium	3144351	88.75	Betacoronavirus	168682	4.76
Fusarium_oxysporum_f_sp_niveum_150319_SRR13066519	SRR13066519	Fusarium_cugenangense	Clade2	55734512	11275	4943	795809	162612	47.47	4500	0.01	99.7	98.9	0.8	0	0.3	4494	31.41	12564	USA	North_America	Citrullus_lanatus	WaterMelon	53290837	1916	168164	47.46	Fusarium	3040131	87.79	Betacoronavirus	218736	6.32
Fusarium_oxysporum_f_sp_niveum_140508B_SRR13066518	SRR13066518	Fusarium_cugenangense	Clade2	55395409	11893	4657	504979	106583	47.49	3766	0.01	99.3	98.5	0.8	0.4	0.3	4494	23.69	11572	USA	North_America	Citrullus_lanatus	WaterMelon	52926835	2201	113476	47.48	Fusarium	2278936	87.88	Klebsiella	47305	1.82
Fusarium_oxysporum_f_sp_niveum_150524_SRR13066516	SRR13066516	Fusarium_cugenangense	Clade2	56640612	13623	4157	694500	114096	47.45	5350	0.01	99.8	99	0.8	0.1	0.1	4494	33.83	14848	USA	North_America	Citrullus_lanatus	WaterMelon	53766939	2279	126725	47.42	Fusarium	3630735	83.96	Dicrocoelium	117943	2.73
Fusarium_oxysporum_f_sp_niveum_150523_SRR13066515	SRR13066515	Fusarium_cugenangense	Clade2	58714041	17727	3312	617632	106390	47.44	5550	0.01	99.6	98.8	0.8	0.1	0.3	4494	28.59	16565	USA	North_America	Citrullus_lanatus	WaterMelon	55005730	2729	117572	47.41	Fusarium	3041821	82.72	Betacoronavirus	163950	4.46
Fusarium_oxysporum_f_sp_conglutinans_Cong1-1_SRR12709665	SRR12709665	Fusarium_callistephi	Clade2	58220631	23900	2436	1131710	83616	47.83	4720	0.01	99.7	98.8	0.9	0	0.3	4494	49.86	26322	Japan	Asia	Brassica_oleracea_var__capitata	Cabbage	53326567	3067	102996	47.85	Fusarium	7408414	96.19	Homo	36335	0.47
Fusarium_oxysporum_f_sp_conglutinans_Cong1-1_SRR12709664	SRR12709664	Fusarium_callistephi	Clade2	55008972	16878	3259	1131738	99524	47.85	4640	0.01	99.6	98.8	0.8	0.1	0.3	4494	102.37	19611	Japan	Asia	Brassica_oleracea_var__capitata	Cabbage	51626203	2470	113986	47.86	Fusarium	14490030	96.32	Homo	52126	0.35
Fusarium_oxysporum_f_sp_niveum_R3_SRR12492380	SRR12492380	Fusarium_cugenangense	Clade2	57412864	15839	3624	1301108	157559	47.55	3540	0.01	99.7	99	0.7	0	0.3	4494	43.5	18996	USA	North_America	Citrullus_lanatus	WaterMelon	54149077	2426	180863	47.56	Fusarium	6302808	97.77	Ilyonectria	10404	0.16
Fusarium_oxysporum_f_sp_niveum_R2_SRR12492379	SRR12492379	Fusarium_cugenangense	Clade2	55826122	12568	4441	1516341	169255	47.56	3770	0.01	99.8	99.1	0.7	0	0.2	4494	44.74	17096	USA	North_America	Citrullus_lanatus	WaterMelon	53232737	1996	186700	47.56	Fusarium	6370247	97.99	Ilyonectria	9151	0.14
Fusarium_oxysporum_f_sp_niveum_R1_SRR12492378	SRR12492378	Fusarium_cugenangense	Clade2	69076507	21521	3209	1430026	95653	49.33	6987	0.01	99.3	98.5	0.8	0.3	0.4	4494	55.35	26505	USA	North_America	Citrullus_lanatus	WaterMelon	54716019	3454	93646	47.48	Serratia	9226846	76.6	Fusarium	2348487	19.5
Fusarium_oxysporum__SRR12210969	SRR12210969	Fusarium_nirenbergiae	Clade3	53703369	5351	10036	3844497	1165687	47.65	3760	0.01	99.7	98.9	0.8	0	0.3	4494	91.73	7714	Netherlands	Europe	Tomato	Tomato	52690004	1004	1165687	47.62	Fusarium	13398716	97.68	Betacoronavirus	47736	0.35
Fusarium_oxysporum__SRR12207408	SRR12207408	Fusarium_nirenbergiae	Clade3	53775794	8078	6657	1616490	365936	47.81	10017	0.02	99.7	98.9	0.8	0.1	0.2	4494	95.43	13499	Netherlands	Europe	Melon	Melon	51955862	1765	409684	47.85	Fusarium	14136068	99	Nectriaceae	9828	0.07
Fusarium_oxysporum_f_sp_pisi__SRR12087559	SRR12087559	Fusarium_fabacearum	Clade2	57294742	14635	3914	1598175	232612	47.51	6337	0.01	99.8	99	0.8	0	0.2	4494	34.04	17964	USA	North_America	pea	Pea	54289017	2078	244415	47.48	Fusarium	3441414	95.83	Timema	14615	0.41
Fusarium_oxysporum_f_sp_pisi__SRR12087557	SRR12087557	Fusarium_callistephi	Clade2	57912636	25408	2279	734768	53715	47.96	2424	0	99.6	98.8	0.8	0	0.4	4494	45.91	28500	United_Kingdom	Europe	pea	Pea	52773254	3519	72001	47.98	Fusarium	4850013	96.26	Ilyonectria	16572	0.33
Fusarium_oxysporum_f_sp_pisi__SRR12087555	SRR12087555	Fusarium_nirenbergiae	Clade3	53950911	8924	6045	2886356	419730	47.64	2368	0	99.7	98.8	0.9	0	0.3	4494	40.95	11209	Czech_Republic	Europe	pea	Pea	52019359	1177	426259	47.62	Fusarium	4013601	96.3	Timema	13053	0.31
Fusarium_oxysporum_f_sp_conglutinans_race_1_SRR11823424	SRR11823424	Fusarium_callistephi	Clade2	59456725	27019	2200	699392	75269	47.89	4610	0.01	99.8	99	0.8	0	0.2	4494	60.2	20139	China	Asia	Cabbage	Cabbage	53718568	3903	97534	48.03	Fusarium	9117657	97.8	Ilyonectria	28664	0.31
Fusarium_oxysporum_Fo5176_SRR11742963	SRR11742963	Fusarium_callistephi	Clade2	65288409	24317	2684	2647449	111443	47.89	6550	0.01	99.7	98.8	0.9	0.1	0.2	4494	214.77	22988	Australia	Oceania	Brassica_oleracea	Cabbage	53509996	3182	107027	48.16	Fusarium	35974537	96.15	Paenibacillus	800195	2.14
Fusarium_oxysporum_f_sp_spinaciae_MF15_SRR11601091	SRR11601091	Fusarium_cugenangense	Clade2	58474685	15386	3800	2704806	301189	47.43	2450	0	99.7	98.8	0.9	0.1	0.2	4494	70.94	19015	USA	North_America	Spinacia_oleracea	Spinach	55437053	1792	315093	47.39	Fusarium	10552847	96.63	Timema	34921	0.32
Fusarium_oxysporum_f_sp_spinaciae_MF34_SRR11601090	SRR11601090	Fusarium_cugenangense	Clade2	57414560	15667	3664	1681875	137129	47.59	3661	0.01	99.8	99	0.8	0	0.2	4494	79.22	21251	USA	North_America	Spinacia_oleracea	Spinach	54295083	2126	148949	47.56	Fusarium	11812516	97.28	Ilyonectria	24804	0.2
Fusarium_oxysporum_f_sp_spinaciae_MF42_SRR11601089	SRR11601089	Fusarium_cugenangense	Clade2	58348508	15263	3822	3164856	333798	47.45	2370	0	99.7	98.8	0.9	0.1	0.2	4494	79.29	19903	USA	North_America	Spinacia_oleracea	Spinach	55280025	1770	350686	47.41	Fusarium	11873476	96.97	Timema	30747	0.25
Fusarium_oxysporum_Fo47_Fo47_SRR11523115	SRR11523115	Fusarium_nirenbergiae	Clade3	49231701	2596	18964	1879411	785610	48.06	2740	0.01	99.7	99.1	0.6	0	0.3	4494	277.91	2491	France	Europe	Soil	Soil	48828064	847	785610	48.07	Fusarium	38020166	99.16	Nectriaceae	42646	0.11
Fusarium_oxysporum_f_sp_albedinis_Foa_133_SRR11448459	SRR11448459	Fusarium_curvatum	Clade3	60297108	20928	2881	1174198	126321	47.47	5220	0.01	99.7	98.7	1	0	0.3	4494	157.49	21712	Morocco	Africa	date_palm_(khalt)	Date_palm	55909040	2555	144859	47.44	Fusarium	24051592	97.21	Ilyonectria	84864	0.34
Fusarium_oxysporum_2Ma4-5_SRR11348771	SRR11348771	Fusarium_nirenbergiae	Clade3	53078943	8096	6556	2216108	508856	47.8	3904	0.01	99.7	98.9	0.8	0	0.3	4494	203.05	9837	Iran	Asia	Cucumis_melo	Melon	51442799	1533	529757	47.93	Fusarium	29305522	98.56	Betacoronavirus	68430	0.23
Fusarium_oxysporum_f_sp_melonis_I-17_SRR11348770	SRR11348770	Fusarium_fabacearum	Clade2	57876997	13277	4359	2078374	273617	47.47	3850	0.01	99.7	98.8	0.9	0	0.3	4494	81.87	17756	Iran	Asia	Cucumis_melo	Melon	55154332	1661	282387	47.45	Fusarium	12103170	97.61	Ilyonectria	20763	0.17
Fusarium_oxysporum_f_sp_melonis_I11_SRR11348769	SRR11348769	Fusarium_fabacearum	Clade2	60563836	22456	2697	1862552	149988	47.76	6380	0.01	99.8	98.8	1	0	0.2	4494	179.82	22841	Israel	Asia	Cucumis_melo	Melon	55932368	2870	186435	47.74	Fusarium	27809734	97.51	Ilyonectria	95362	0.33
Fusarium_oxysporum_f_sp_melonis_Kavar_22_SRR11348768	SRR11348768	Fusarium_fabacearum	Clade2	57888811	13021	4445	1526979	221163	47.42	4383	0.01	99.7	98.8	0.9	0	0.3	4494	79.85	16462	Iran	Asia	Cucumis_melo	Melon	55237816	1804	233466	47.4	Fusarium	11603003	96.79	Betacoronavirus	38436	0.32
Fusarium_oxysporum_f_sp_melonis_Khaf1_SRR11348767	SRR11348767	Fusarium_fabacearum	Clade2	59962035	21973	2728	1386434	126798	47.74	3100	0.01	99.7	98.6	1.1	0	0.3	4494	93.64	24126	Iran	Asia	Cucumis_melo	Melon	55438819	2676	148864	47.69	Fusarium	14280166	97.21	Ilyonectria	43499	0.3
Fusarium_oxysporum_f_sp_melonis_KT2a_SRR11348766	SRR11348766	Fusarium_fabacearum	Clade2	57706074	13619	4237	2002624	312586	47.47	3273	0.01	99.7	98.8	0.9	0	0.3	4494	112.11	20251	Iran	Asia	Cucumis_melo	Melon	54927674	1646	341850	47.46	Fusarium	16945417	97.9	Ilyonectria	31616	0.18
Fusarium_oxysporum_f_sp_melonis_Mah9a_SRR11348765	SRR11348765	Fusarium_fabacearum	Clade2	58228881	13474	4321	1394981	198545	47.42	3930	0.01	99.7	98.8	0.9	0	0.3	4494	93.52	17064	Iran	Asia	Cucumis_melo	Melon	55474424	1740	221813	47.4	Fusarium	13869820	97.2	Timema	27157	0.19
Fusarium_oxysporum_f_sp_melonis_Nasr1_SRR11348764	SRR11348764	Fusarium_fabacearum	Clade2	60263610	22846	2637	1494761	123758	47.74	3200	0.01	99.7	98.6	1.1	0.1	0.2	4494	86.18	24649	Iran	Asia	Cucumis_melo	Melon	55541809	2722	144069	47.69	Fusarium	12998983	97.15	Ilyonectria	43482	0.32
Fusarium_oxysporum_f_sp_melonis_NYFom3_SRR11348763	SRR11348763	Fusarium_cugenangense	Clade2	54971787	8043	6834	2082563	298281	47.51	3210	0.01	99.7	98.9	0.8	0	0.3	4494	104.6	9137	USA	North_America	Cucumis_melo	Melon	53430431	1244	315041	47.49	Fusarium	14650237	96.92	Timema	34691	0.23
Fusarium_oxysporum_f_sp_melonis_NYFom62_SRR11348762	SRR11348762	Fusarium_fabacearum	Clade2	57502039	13471	4268	1747243	243752	47.51	4647	0.01	99.7	98.7	1	0	0.3	4494	76.85	17760	USA	North_America	Cucumis_melo	Melon	54724563	1840	273019	47.51	Fusarium	11276126	97.46	Betacoronavirus	25444	0.22
Fusarium_oxysporum_f_sp_melonis_P13_SRR11348761	SRR11348761	Fusarium_fabacearum	Clade2	57492711	13265	4334	1234219	227971	47.43	3770	0.01	99.7	98.9	0.8	0	0.3	4494	84.61	17533	Iran	Asia	Cucumis_melo	Melon	54790425	1742	240898	47.4	Fusarium	12399279	97.29	Betacoronavirus	23689	0.19
Fusarium_oxysporum_f_sp_melonis_Pathtah_SRR11348760	SRR11348760	Fusarium_fabacearum	Clade2	56885842	12232	4650	1812085	233646	47.44	4150	0.01	99.7	98.7	1	0.1	0.2	4494	83.49	15625	Iran	Asia	Alhagi_maurorum	Camelthorn	54309891	1686	255086	47.45	Fusarium	12051002	97.41	Ilyonectria	18829	0.15
Fusarium_oxysporum_f_sp_melonis_R1213_SRR11348759	SRR11348759	Fusarium_fabacearum	Clade2	60121087	21462	2801	1467206	91041	47.68	5989	0.01	99.6	98.6	1	0.1	0.3	4494	129.35	25205	France	Europe	Cucumis_melo	Melon	55690899	3006	111360	47.76	Fusarium	19811975	97.23	Diaporthe	98448	0.48
Fusarium_oxysporum_f_sp_melonis_Seif3a_SRR11348758	SRR11348758	Fusarium_fabacearum	Clade2	57580837	12849	4481	2113596	198547	47.44	3540	0.01	99.7	98.8	0.9	0	0.3	4494	137.42	18653	Iran	Asia	Cucumis_melo	Melon	54922116	1609	223589	47.42	Fusarium	20837913	97.86	Ilyonectria	34377	0.16
Fusarium_oxysporum_f_sp_melonis_T611_SRR11348757	SRR11348757	Fusarium_cugenangense	Clade2	54212065	9903	5474	1547210	178851	47.47	5760	0.01	99.8	99.1	0.7	0	0.2	4494	177.75	12459	Japan	Asia	Cucumis_melo	Melon	52181273	1533	190747	47.49	Fusarium	24833525	96.26	Betacoronavirus	290443	1.13
Fusarium_oxysporum_f_sp_melonis_Tai3_SRR11348756	SRR11348756	Fusarium_fabacearum	Clade2	60151780	23380	2572	1549875	133736	47.76	4660	0.01	99.7	98.7	1	0.1	0.2	4494	87.13	24211	Iran	Asia	Cucumis_melo	Melon	55337290	2674	157696	47.7	Fusarium	13221608	96.57	Ilyonectria	43307	0.32
Fusarium_oxysporum_f_sp_melonis_Taip2a_SRR11348755	SRR11348755	Fusarium_fabacearum	Clade2	59648250	22764	2620	1494528	133043	47.76	3130	0.01	99.6	98.6	1	0.1	0.3	4494	86.39	25045	Iran	Asia	Cucumis_melo	Melon	54872160	2698	167196	47.72	Fusarium	12995045	97.35	Ilyonectria	42820	0.32
Fusarium_oxysporum_f_sp_melonis_Yazd2_SRR11348754	SRR11348754	Fusarium_fabacearum	Clade2	57990273	13727	4224	1743651	275473	47.46	3383	0.01	99.8	98.8	1	0	0.2	4494	91.37	17709	Iran	Asia	Cucumis_melo	Melon	55124566	1709	326491	47.44	Fusarium	13534161	97.58	Ilyonectria	23738	0.17
Fusarium_oxysporum_f_sp_melonis_Fom0125_SRR11348753	SRR11348753	Fusarium_fabacearum	Clade2	57715562	13598	4244	1527036	192817	47.54	5440	0.01	99.7	98.8	0.9	0	0.3	4494	156.03	15436	Spain	Europe	Cucumis_melo	Melon	54811449	2121	233187	47.65	Fusarium	23211158	97.66	Klebsiella	59453	0.25
Fusarium_oxysporum_f_sp_melonis_D-Oleon-8_SRR11348752	SRR11348752	Fusarium_fabacearum	Clade2	59580215	20115	2961	1442833	99288	47.67	7520	0.01	99.6	98.6	1	0.1	0.3	4494	171.98	23527	France	Europe	melon	Melon	55512287	2766	123741	47.65	Fusarium	26080384	96.86	Betacoronavirus	186815	0.69
Fusarium_oxysporum_f_sp_melonis_TST_SRR11348751	SRR11348751	Fusarium_fabacearum	Clade2	54300945	9603	5654	1605309	226943	47.57	3970	0.01	99.7	98.9	0.8	0	0.3	4494	155.73	11454	France	Europe	Cucumis_melo	Melon	52265196	1735	236091	47.65	Fusarium	22018479	97.79	Betacoronavirus	84945	0.38
Fusarium_oxysporum_f_sp_melonis_ATCC_32669_SRR11348750	SRR11348750	Fusarium_cugenangense	Clade2	54689434	8259	6621	2338301	347080	47.51	2552	0	99.7	98.9	0.8	0.1	0.2	4494	61.91	10710	USA	North_America	Cucumis_melo	Melon	53144588	1272	359529	47.47	Fusarium	8708188	96.24	Timema	33718	0.37
Fusarium_oxysporum_TO1_SRR11348749	SRR11348749	Fusarium_nirenbergiae	Clade3	53680046	6983	7687	2101607	739781	47.62	6460	0.01	99.7	98.9	0.8	0	0.3	4494	168.97	9303	Iran	Asia	Cucumis_melo	Melon	52319137	984	766430	47.6	Fusarium	23989633	97.35	Betacoronavirus	187969	0.76
Fusarium_oxysporum_f_sp_melonis_NRRL_22521_SRR11348748	SRR11348748	Fusarium_fabacearum	Clade2	57946756	14259	4063	1523728	226928	47.62	5150	0.01	99.7	98.8	0.9	0	0.3	4494	233.63	15311	Belgium	Europe	Cucumis_melo	Melon	54780271	2142	301389	47.81	Fusarium	35155960	98.24	Ilyonectria	66944	0.19
Fusarium_oxysporum_f_sp_melonis_NRRL_26172_SRR11348747	SRR11348747	Fusarium_cugenangense	Clade2	56606614	12431	4553	1505373	233771	47.53	4590	0.01	99.7	98.9	0.8	0.1	0.2	4494	163.97	12205	China	Asia	Cucumis_melo	Melon	54288399	1602	243053	47.52	Fusarium	24175991	97.57	Betacoronavirus	172537	0.7
Fusarium_oxysporum_f_sp_melonis_NRRL_26174_SRR11348746	SRR11348746	Fusarium_fabacearum	Clade2	60357894	22589	2672	1520827	109994	47.61	4715	0.01	99.7	98.7	1	0	0.3	4494	65.2	31002	China	Asia	Cucumis_melo	Melon	55873415	2657	128037	47.57	Fusarium	10146084	96.63	Timema	34714	0.33
Fusarium_oxysporum_f_sp_melonis_JCM_9288_SRR11348745	SRR11348745	Fusarium_cugenangense	Clade2	52519120	7738	6787	918745	131783	47.5	6350	0.01	99.7	99.1	0.6	0	0.3	4494	198.49	7899	Japan	Asia	Cucumis_melo	Melon	50926170	1505	137676	47.55	Fusarium	27395448	96.8	Betacoronavirus	185872	0.66
Fusarium_oxysporum_f_sp_melonis_JCM_9289_SRR11348744	SRR11348744	Fusarium_cugenangense	Clade2	54715184	8666	6313	1528828	196934	47.58	3360	0.01	99.7	98.8	0.9	0	0.3	4494	211.23	8435	Japan	Asia	Cucumis_melo	Melon	53011184	1652	207275	47.59	Fusarium	30073573	97.91	Ilyonectria	41004	0.13
Fusarium_oxysporum_f_sp_melonis_ICMP_8357_SRR11348743	SRR11348743	Fusarium_cugenangense	Clade2	54892471	8257	6647	1121406	268303	47.52	4200	0.01	99.7	98.9	0.8	0.1	0.2	4494	170.21	8761	New_Zealand	Oceania	Cucumis_melo	Melon	53309139	1321	282527	47.5	Fusarium	24283685	97.03	Klebsiella	121416	0.49
Fusarium_oxysporum_f_sp_melonis_50798_SRR11348742	SRR11348742	Fusarium_fabacearum	Clade2	57783697	13205	4375	1415723	247668	47.5	5850	0.01	99.8	98.8	1	0	0.2	4494	200.01	14602	NA	NA	Cucumis_melo	Melon	55056551	1873	281143	47.51	Fusarium	29578880	96.71	Mycolicibacterium	138916	0.45
Fusarium_oxysporum_f_sp_melonis_10390_SRR11348741	SRR11348741	Fusarium_fabacearum	Clade2	61766124	13620	4534	1527572	172687	48.95	4492	0.01	99.7	98.9	0.8	0.1	0.2	4494	133.94	17532	Netherlands	Europe	Cucumis_melo	Melon	54523684	2082	236351	47.64	Fusarium	20799629	94.77	Stenotrophomonas	758050	3.45
Fusarium_oxysporum_nonpath2_SRR11348740	SRR11348740	Fusarium_curvatum	Clade3	55724451	11409	4884	2270492	348653	47.59	6715	0.01	99.7	98.8	0.9	0	0.3	4494	158.69	13092	Iran	Asia	Cucumis_melo	Melon	53327173	1772	375528	47.63	Fusarium	23327062	98.07	Ilyonectria	42258	0.18
Fusarium_oxysporum_nonpath5_SRR11348739	SRR11348739	Fusarium_curvatum	Clade3	57048813	14497	3935	1227617	314504	47.46	6250	0.01	99.6	98.8	0.8	0	0.4	4494	191.78	15259	Iran	Asia	Carthamus_oxyacanthus	Melon	54030245	2091	323273	47.52	Fusarium	28465048	96.9	Betacoronavirus	241787	0.82
Fusarium_oxysporum_f_sp_melonis_18L_SRR11348738	SRR11348738	Fusarium_cugenangense	Clade2	52994150	6018	8805	1381539	294219	47.61	2378	0	99.7	98.9	0.8	0	0.3	4494	108.83	7707	USA	North_America	Cucumis_melo	Melon	51864246	1069	310661	47.59	Fusarium	15161508	97.87	Ilyonectria	25430	0.16
Fusarium_oxysporum_f_sp_melonis_660A17_SRR11348737	SRR11348737	Fusarium_fabacearum	Clade2	53215697	10775	4938	1408662	263523	47.7	5110	0.01	99.7	99	0.7	0	0.3	4494	221.81	13245	France	Europe	Cucumis_melo	Melon	50873902	1786	298235	47.84	Fusarium	30975227	97.8	Caudoviricetes	53607	0.17
Fusarium_oxysporum_f_sp_melonis_Busherh-2s_SRR11348736	SRR11348736	Fusarium_fabacearum	Clade2	57529473	13107	4389	1105706	206178	47.49	3860	0.01	99.7	98.8	0.9	0.1	0.2	4494	72.69	16439	Iran	Asia	Cucumis_melo	Melon	54833474	1799	227972	47.47	Fusarium	10543211	96.38	Betacoronavirus	65578	0.6
Fusarium_oxysporum_f_sp_melonis_FomGol_SRR11348735	SRR11348735	Fusarium_fabacearum	Clade2	58171750	13453	4324	1565950	213761	47.45	3159	0.01	99.7	98.8	0.9	0	0.3	4494	118.7	19503	Iran	Asia	Carthamus_oxyacanthus	Safflower	55428571	1779	232321	47.45	Fusarium	18190410	97.93	Ilyonectria	30162	0.16
Fusarium_oxysporum_f_sp_cubense_Fusarium_spp_SRR10747097	SRR10747097	Fusarium_odoratissimum	Clade1	47117848	1669	28231	900612	232648	47.43	2110	0	99.7	99.3	0.4	0.1	0.2	4494	26.88	1790	Colombia	South_America	Musa_acuminata	Banana	46838814	614	233721	47.44	Fusarium	3427169	96.1	Ralstonia	17499	0.49
Fusarium_oxysporum_f_sp_matthiolae_PHW726_SRR10432277	SRR10432277	Fusarium_curvatum	Clade3	56629434	14990	3777	660377	109445	47.38	4010	0.01	99.7	98.9	0.8	0	0.3	4494	60.94	15877	USA	North_America	Matthiola_incana	Hoary_stock	53368110	2589	125789	47.37	Fusarium	6908762	96.5	Ilyonectria	16711	0.23
Fusarium-oxysporum_Fo14	SRR10428601	Fusarium_callistephi	Clade2	56367945	12649	4456	2550473	317272	47.86	2154	0	99.8	98.8	1	0	0.2	4494	139.55	15536	Australia	Oceania	Soil	Soil	54027662	2109	355137	47.83	Fusarium	20638755	98.43	Ilyonectria	27864	0.13
Fusarium-oxysporum_Fo3	SRR10428594	Fusarium_libertatis	Clade2	60030270	14278	4204	3292804	441189	47.39	5926	0.01	99.7	98.5	1.2	0	0.3	4494	119.36	15554	Australia	Oceania	Soil	Soil	57170317	2093	522021	47.33	Fusarium	17566658	96.99	Timema	47816	0.26
Fusarium-oxysporum_Fo25	SRR10428593	Fusarium_eleidis	Clade2	51817828	5277	9819	1483194	368277	47.82	1893	0	99.8	99.1	0.7	0	0.2	4494	100.02	7019	Spain	Europe	Festuca_rubra	Red_fescue	50910151	1149	368877	47.79	Fusarium	14012933	97.86	Timema	27572	0.19
Fusarium-oxysporum_Fo26	SRR10428592	Fusarium_triseptatum	Clade3	53884075	6786	7940	4084023	1013198	47.2	2231	0	99.8	99	0.8	0	0.2	4494	110.71	10541	Spain	Europe	Festuca_rubra	Red_fescue	52583246	973	1013198	47.18	Fusarium	15675494	97.03	Timema	52358	0.32
Fusarium-oxysporum_Fo28	SRR10428591	Fusarium_triseptatum	Clade3	54013080	7997	6754	5021333	1075397	47.33	2728	0.01	99.7	99	0.7	0	0.3	4494	100.09	10894	Spain	Europe	Festuca_rubra	Red_fescue	52535019	1172	1167562	47.32	Fusarium	14459334	97.28	Timema	45475	0.31
Fusarium-oxysporum_Fo39	SRR10428588	Fusarium_oxysporum	Clade3	50972864	3057	16674	2508333	572742	47.26	2498	0	99.8	99.2	0.6	0	0.2	4494	111.9	4842	Spain	Europe	Festuca_rubra	Red_fescue	50395848	641	584582	47.25	Fusarium	15274313	97.22	Timema	49709	0.32
Fusarium-oxysporum_Fo44	SRR10428586	Fusarium_oxysporum	Clade3	49941724	2317	21554	3634399	1480420	47.37	1812	0	99.7	99.2	0.5	0	0.3	4494	116.09	4439	Spain	Europe	Festuca_rubra	Red_fescue	49508829	447	1480420	47.36	Fusarium	15577881	97.43	Timema	45901	0.29
Fusarium-oxysporum_Fo4	SRR10428583	Fusarium_libertatis	Clade2	55500527	7313	7589	3306610	973760	47.47	1766	0	99.7	98.8	0.9	0	0.3	4494	129.33	9156	Australia	Oceania	Soil	Soil	54167187	1190	1040613	47.42	Fusarium	18213331	97.39	Timema	44451	0.24
Fusarium-oxysporum_Fo5_	SRR10428572	Fusarium_hoodiae	Clade2	56446475	12773	4419	4533180	441749	47.72	5530	0.01	99.7	98.9	0.8	0	0.3	4494	139.89	14847	Australia	Oceania	Soil	Soil	54175040	2063	459976	47.68	Fusarium	20116270	97.71	Ilyonectria	44684	0.22
Fusarium-oxysporum_Fo9	SRR10428564	Fusarium_pharetrum	Clade3	48099646	727	66161	4660084	2667172	47.57	2253	0	99.8	99.4	0.4	0	0.2	4494	143.46	1417	Australia	Oceania	Soil	Soil	47979565	219	2667172	47.56	Fusarium	18050875	97.47	Timema	46123	0.25
Fusarium_oxysporum_f_sp_fragariae_80701_SRR10313890	SRR10313890	Fusarium_cugenangense	Clade2	54580046	7203	7577	1720335	295799	47.51	3718	0.01	99.8	98.8	1	0	0.2	4494	149.23	9347	South_Korea	Asia	Fragaria_x_ananassa	Strawberry	53155568	1136	312343	47.52	Fusarium	21828205	98.35	Ilyonectria	32810	0.15
Fusarium_oxysporum_f_sp_fragariae_160609_SRR10313889	SRR10313889	Fusarium_cugenangense	Clade2	54404034	7460	7292	2095868	469145	47.31	3997	0.01	99.7	98.8	0.9	0	0.3	4494	130.47	6677	South_Korea	Asia	Fragaria_x_ananassa	Strawberry	52594928	857	487454	47.34	Fusarium	18629780	98.1	Timema	20833	0.11
Fusarium_oxysporum_f_sp_fragariae_F79_SRR10313888	SRR10313888	Fusarium_fabacearum	Clade2	58041022	15322	3788	544165	106317	47.42	2200	0	99.3	98.4	0.9	0.3	0.4	4494	102.17	18930	Spain	Europe	Fragaria_x_ananassa	Strawberry	54725229	2491	114089	47.38	Fusarium	14594783	95.58	Timema	72857	0.48
Fusarium_oxysporum_f_sp_fragariae_Fus08-78_SRR10313887	SRR10313887	Fusarium_cugenangense	Clade2	53523701	6552	8169	986750	270237	47.49	3182	0.01	99.6	98.8	0.8	0.1	0.3	4494	76.68	8422	USA	North_America	Fragaria_x_ananassa	Strawberry	52194111	1170	299893	47.49	Fusarium	11594273	97.68	Timema	23679	0.2
Fusarium_oxysporum_G2-4_SRR10313886	SRR10313886	Fusarium_nirenbergiae	Clade3	50690945	3747	13528	1621250	501035	47.57	2990	0.01	99.8	99.1	0.7	0	0.2	4494	217	4981	Spain	Europe	Fragaria_x_ananassa	Strawberry	49948836	635	505046	47.58	Fusarium	29885931	97.97	Timema	51917	0.17
Fusarium_oxysporum_f_sp_fragariae_GL1059_SRR10313885	SRR10313885	Fusarium_cugenangense	Clade2	54889716	7118	7711	3372033	419329	47.36	3897	0.01	99.7	98.9	0.8	0.1	0.2	4494	168.38	10042	USA	North_America	Fragaria_x_ananassa	Strawberry	53478022	992	439708	47.35	Fusarium	23995023	97.33	Timema	57266	0.23
Fusarium_oxysporum_f_sp_fragariae_GL1080_SRR10313884	SRR10313884	Fusarium_cugenangense	Clade2	53123184	7552	7034	1207631	222578	47.91	3699	0.01	99.7	98.8	0.9	0.1	0.2	4494	277.53	9089	USA	North_America	Fragaria_x_ananassa	Strawberry	51429956	1303	234259	48.02	Fusarium	40169116	98.86	Ilyonectria	42697	0.11
Fusarium_oxysporum_f_sp_fragariae_GL1150_SRR10313883	SRR10313883	Fusarium_cugenangense	Clade2	53423093	6328	8442	1216193	268298	47.49	3520	0.01	99.6	98.8	0.8	0.1	0.3	4494	81.54	8236	USA	North_America	Fragaria_x_ananassa	Strawberry	52133284	1149	279335	47.5	Fusarium	12346951	97.68	Timema	24815	0.2
Fusarium_oxysporum_f_sp_fragariae_GL1315_SRR10313880	SRR10313880	Fusarium_cugenangense	Clade2	52467391	4434	11832	1646330	330078	47.46	4240	0.01	99.8	99	0.8	0	0.2	4494	205.73	6190	USA	North_America	Fragaria_x_ananassa	Strawberry	51579932	761	334935	47.46	Fusarium	28219744	97.63	Timema	59149	0.2
Fusarium_oxysporum_f_sp_fragariae_160618_SRR10313878	SRR10313878	Fusarium_cugenangense	Clade2	54725938	8128	6733	1281447	182548	47.39	3460	0.01	99.8	99	0.8	0.1	0.1	4494	153	10047	South_Korea	Asia	Fragaria_x_ananassa	Strawberry	53095784	1376	199576	47.39	Fusarium	22317999	97.71	Timema	38828	0.17
Fusarium_oxysporum_f_sp_fragariae_GL1517_SRR10313876	SRR10313876	Fusarium_cugenangense	Clade2	54790845	7435	7369	1694118	304032	47.35	2755	0.01	99.8	99	0.8	0	0.2	4494	63.86	9753	USA	North_America	Fragaria_x_ananassa	Strawberry	53265526	1238	319434	47.36	Fusarium	9882503	97.6	Timema	21360	0.21
Fusarium_oxysporum_GL1551_SRR10313875	SRR10313875	Fusarium_cugenangense	Clade2	52036604	2622	19846	2698623	700907	47.43	2370	0	99.7	99.2	0.5	0	0.3	4494	192.67	3629	USA	North_America	strawberry	Strawberry	51544440	407	700907	47.44	Fusarium	26388045	97.6	Timema	60596	0.22
Fusarium_oxysporum_GL1552_SRR10313874-Fusarium-oxysporum-f-sp-Fragariae	SRR10313874	Fusarium_cugenangense	Clade2	50282397	2180	23065	2031854	813585	47.51	1760	0	99.8	99.1	0.7	0	0.2	4494	207.49	3296	USA	North_America	Strawberry	Strawberry	49889090	376	835679	47.51	Fusarium	27535490	97.65	Timema	59588	0.21
Fusarium_oxysporum_GL1702_SRR10313873	SRR10313873	Fusarium_cugenangense	Clade2	50631641	2733	18526	1782806	576782	47.39	2520	0	99.8	99.2	0.6	0	0.2	4494	190.68	3483	USA	North_America	Strawberry	Strawberry	50121888	486	596477	47.38	Fusarium	25248501	97.43	Timema	63570	0.25
Fusarium_oxysporum_f_-sp_-Fragariae_GL1703_SRR10313872	SRR10313872	Fusarium_cugenangense	Clade2	49712907	1415	35132	1979984	565263	47.39	1600	0	99.7	99.1	0.6	0	0.3	4494	190.94	1845	USA	North_America	Strawberry	Strawberry	49466211	280	565263	47.39	Fusarium	25143203	97.57	Timema	60342	0.23
Fusarium_oxysporum_f_sp_mori_GL1804_SRR10313870	SRR10313870	Fusarium_cugenangense	Clade2	51864157	3264	15889	597025	114834	47.33	1892	0	99	98.4	0.6	0.4	0.6	4494	89.38	5427	USA	North_America	blackberry	Blackberry	51272810	976	116016	47.34	Fusarium	11576117	95.46	Timema	61149	0.5
Fusarium_oxysporum_f_sp_fragariae_GL945_SRR10313869	SRR10313869	Fusarium_cugenangense	Clade2	53367213	6019	8866	1414972	286260	47.5	4340	0.01	99.7	98.8	0.9	0.1	0.2	4494	199.26	8531	USA	North_America	Fragaria_x_ananassa	Strawberry	52117955	909	308221	47.5	Fusarium	27649969	97.53	Timema	60539	0.21
Fusarium_oxysporum_f_sp_fragariae_MAFF305557_SRR10313868	SRR10313868	Fusarium_cugenangense	Clade2	53734951	6326	8494	1644515	318419	47.47	3190	0.01	99.8	99	0.8	0	0.2	4494	167.33	7994	Japan	Asia	Fragaria_x_ananassa	Strawberry	52485412	1100	332879	47.48	Fusarium	23996889	98.04	Ilyonectria	31540	0.13
Fusarium_oxysporum_f_sp_fragariae_MAFF305558_SRR10313866	SRR10313866	Fusarium_cugenangense	Clade2	53689946	6497	8263	1645055	283541	47.47	3144	0.01	99.7	98.9	0.8	0	0.3	4494	240.33	7565	Japan	Asia	Fragaria_x_ananassa	Strawberry	52376961	1131	329968	47.49	Fusarium	34263386	97.81	Timema	56516	0.16
Fusarium_oxysporum_f_sp_fragariae_MAFF712071_SRR10313865	SRR10313865	Fusarium_cugenangense	Clade2	53129971	6178	8599	1647124	293375	47.51	4118	0.01	99.7	99	0.7	0	0.3	4494	184.25	8190	Japan	Asia	Fragaria_x_ananassa	Strawberry	51809546	1174	298798	47.55	Fusarium	26222780	98.58	Ilyonectria	35253	0.13
Fusarium_oxysporum_f_sp_fragariae_MAFF744009_SRR10313863	SRR10313863	Fusarium_cugenangense	Clade2	53947784	6869	7853	1341888	444703	47.47	4290	0.01	99.6	98.8	0.8	0.1	0.3	4494	115.17	9460	Japan	Asia	Fragaria_x_ananassa	Strawberry	52583889	990	465349	47.48	Fusarium	16515280	97.54	Timema	28599	0.17
Fusarium_oxysporum_N-10010_SRR10313862	SRR10313862	Fusarium_cugenangense	Clade2	48727835	1263	38581	1513917	662892	47.42	2080	0	99.8	99.2	0.6	0	0.2	4494	169.02	1317	Australia	Oceania	Fragaria_x_ananassa	Strawberry	48522688	245	662892	47.44	Fusarium	22609514	98.03	Timema	34187	0.15
Fusarium_oxysporum_N-10226_SRR10313861	SRR10313861	Fusarium_cugenangense	Clade2	46962415	1929	24345	1741857	538899	47.48	1780	0	99.6	99.1	0.5	0	0.4	4494	186.79	2961	Australia	Oceania	Fragaria_x_ananassa	Strawberry	46598240	366	648831	47.5	Fusarium	23996848	97.82	Timema	44756	0.18
Fusarium_oxysporum_N-16818_SRR10313860	SRR10313860	Fusarium_cugenangense	Clade2	50063954	2193	22828	1639844	471063	47.3	2220	0	99.7	99.2	0.5	0	0.3	4494	172.99	3073	Australia	Oceania	Fragaria_x_ananassa	Strawberry	49685452	462	471063	47.31	Fusarium	23661657	97.95	Timema	38864	0.16
Fusarium_oxysporum_N-16893_SRR10313859	SRR10313859	Fusarium_cugenangense	Clade2	51438088	3038	16931	1905215	671270	47.44	2290	0	99.7	99	0.7	0	0.3	4494	135.6	4441	Australia	Oceania	Fragaria_x_ananassa	Strawberry	50839459	477	671270	47.45	Fusarium	18760143	97.88	Timema	32443	0.17
Fusarium_oxysporum_f_sp_fragariae_N-17203_SRR10313857	SRR10313857	Fusarium_cugenangense	Clade2	50032810	3248	15404	1584456	474842	47.66	5970	0.01	99.6	99	0.6	0.1	0.3	4494	179.36	3563	Australia	Oceania	Fragaria_x_ananassa	Strawberry	49528002	1519	474842	47.74	Fusarium	24747163	98.88	Nectriaceae	22392	0.09
Fusarium_oxysporum_f_sp_fragariae_BRIP53855a_SRR10313856	SRR10313856	Fusarium_cugenangense	Clade2	51435933	5139	10008	913891	175076	47.29	1950	0	99.3	98.7	0.6	0.2	0.5	4494	108.27	4887	Australia	Oceania	Fragaria_x_ananassa	Strawberry	50204450	826	177170	47.39	Fusarium	14342172	96.04	Timema	56454	0.38
Fusarium_oxysporum_f_sp_fragariae_N-18462_SRR10313855	SRR10313855	Fusarium_cugenangense	Clade2	53554880	6330	8460	1017706	299647	47.48	2949	0.01	99.7	98.8	0.9	0.1	0.2	4494	188.01	8723	Australia	Oceania	Fragaria_x_ananassa	Strawberry	52225311	1001	306208	47.48	Fusarium	26581053	97.73	Timema	45062	0.17
Fusarium_oxysporum_N-18842_SRR10313854	SRR10313854	Fusarium_cugenangense	Clade2	52001176	4173	12461	2375982	362308	47.41	2539	0	99.7	99	0.7	0	0.3	4494	193.19	5879	Australia	Oceania	Fragaria_x_ananassa	Strawberry	51220319	628	365025	47.41	Fusarium	26998399	97.8	Timema	46841	0.17
Fusarium_oxysporum_f_sp_fragariae_Nasushiobara1_SRR10313853	SRR10313853	Fusarium_cugenangense	Clade2	53919784	7283	7403	1646592	300460	47.96	4084	0.01	99.8	99	0.8	0	0.2	4494	241.26	9593	Japan	Asia	Fragaria_x_ananassa	Strawberry	52436348	1426	312589	48.04	Fusarium	35516045	98.86	Ilyonectria	52492	0.15
Fusarium_oxysporum_f_sp_fragariae_NRF0806_SRR10313852	SRR10313852	Fusarium_cugenangense	Clade2	54875882	7067	7765	2065539	404860	47.35	2592	0	99.7	98.9	0.8	0	0.3	4494	169.46	9199	Japan	Asia	Fragaria_x_ananassa	Strawberry	53467752	1034	439707	47.35	Fusarium	24821177	97.71	Timema	46006	0.18
Fusarium_oxysporum_f_sp_fragariae_NRF0995b_SRR10313849	SRR10313849	Fusarium_cugenangense	Clade2	52295937	3482	15018	1608863	389237	47.5	3280	0.01	99.7	98.9	0.8	0	0.3	4494	252.72	4285	Japan	Asia	Fragaria_x_ananassa	Strawberry	51606524	671	389237	47.51	Fusarium	36170244	98.22	Timema	47144	0.13
Fusarium_oxysporum_f_sp_fragariae_SK1_SRR10313848	SRR10313848	Fusarium_cugenangense	Clade2	56150651	11108	5054	1203397	180593	47.37	4008	0.01	99.6	98.8	0.8	0.1	0.3	4494	224.61	13173	South_Korea	Asia	Fragaria_x_ananassa	Strawberry	53834949	1542	209749	47.39	Fusarium	33333199	97.71	Timema	53164	0.16
Fusarium_oxysporum_f_sp_fragariae_BRIP62106a_SRR10313847	SRR10313847	Fusarium_cugenangense	Clade2	50778091	3171	16013	1423191	166343	47.38	1630	0	99.3	98.7	0.6	0.3	0.4	4494	112.34	4532	Australia	Oceania	Fragaria_x_ananassa	Strawberry	50192067	762	168737	47.39	Fusarium	14736391	96.27	Timema	56562	0.37
Fusarium_oxysporum_f_sp_fragariae_BRIP62109a_SRR10313846	SRR10313846	Fusarium_cugenangense	Clade2	54083627	7553	7160	1785452	251511	47.45	3173	0.01	99.7	98.9	0.8	0.1	0.2	4494	150.14	8996	Australia	Oceania	Fragaria_x_ananassa	Strawberry	52417726	1009	266691	47.48	Fusarium	21473212	97.75	Timema	39495	0.18
Fusarium_oxysporum_f_sp_fragariae_BRIP62122a_SRR10313845	SRR10313845	Fusarium_cugenangense	Clade2	50544919	1800	28080	2250917	575612	47.38	2780	0.01	99.7	99.1	0.6	0	0.3	4494	141.17	2394	Australia	Oceania	Fragaria_x_ananassa	Strawberry	50234144	395	575612	47.39	Fusarium	18812410	97.98	Timema	29152	0.15
Fusarium_oxysporum_f_sp_fragariae_BRIP63546a_SRR10313844	SRR10313844	Fusarium_cugenangense	Clade2	48086608	921	52211	1762827	578512	47.4	1280	0	99.7	99.1	0.6	0	0.3	4494	202.58	871	Australia	Oceania	Fragaria_x_ananassa	Strawberry	47923906	206	578512	47.41	Fusarium	26204743	97.6	Timema	65530	0.24
Fusarium_oxysporum_f_sp_fragariae_F74_SRR10313843	SRR10313843	Fusarium_fabacearum	Clade2	58419911	16366	3569	595982	102417	47.4	2341	0	99.2	98.3	0.9	0.2	0.6	4494	101.93	20349	Spain	Europe	Fragaria_x_ananassa	Strawberry	54882015	2625	110428	47.39	Fusarium	14670533	95.59	Timema	71720	0.47
Fusarium_oxysporum_f_sp_cubense_Fusarium_spp_SRR10125423	SRR10125423	Fusarium_odoratissimum	Clade1	46781815	1578	29646	1009978	294370	47.49	1925	0	99.8	99.4	0.4	0.1	0.1	4494	27.9	1822	Colombia	South_America	Musa	Banana	46503617	531	297868	47.5	Fusarium	3508577	96.54	Ralstonia	9659	0.27
Fusarium_oxysporum_f_sp_cubense_Fusarium_spp_SRR10103605	SRR10103605	Fusarium_odoratissimum	Clade1	47127203	1441	32704	1471990	443566	47.43	3010	0.01	99.7	99.3	0.4	0.1	0.2	4494	72.66	1698	Colombia	South_America	Musa_acuminata	Banana	46857687	443	443566	47.44	Fusarium	9241661	96.26	Ralstonia	35759	0.37
Fusarium_odoratissimum__SRR10054450	SRR10054450	Fusarium_odoratissimum	Clade1	46842464	1518	30858	1129358	306392	47.44	3280	0.01	99.8	99.4	0.4	0.1	0.1	4494	175.76	1245	Israel	Asia	Musa_acuminata	Banana	46557103	505	306392	47.47	Fusarium	31682585	97.11	Paenibacillus	166493	0.51
Fusarium_odoratissimum__SRR10054448	SRR10054448	Fusarium_odoratissimum	Clade1	46894910	1489	31494	1076858	343737	47.43	3480	0.01	99.8	99.4	0.4	0.1	0.1	4494	198.29	1226	Jordan	Asia	Musa_acuminata	Banana	46616674	513	344599	47.44	Fusarium	36070722	96.64	Andhravirus	282562	0.76
Fusarium_odoratissimum__SRR10054447	SRR10054447	Fusarium_odoratissimum	Clade1	47033550	1637	28731	1289990	254373	47.47	3570	0.01	99.8	99.4	0.4	0.1	0.1	4494	172.38	1140	Philippines	Asia	Musa_acuminata	Banana	46764419	631	254373	47.49	Fusarium	34911216	93.46	Betacoronavirus	447987	1.2
Fusarium_odoratissimum__SRR10054446	SRR10054446	Fusarium_odoratissimum	Clade1	46948683	1517	30948	1064828	356958	47.45	3030	0.01	99.7	99.3	0.4	0.1	0.2	4494	155.81	1052	Indonesia	Asia	Musa_acuminata	Banana	46692636	517	361518	47.46	Fusarium	28158987	96.43	Betacoronavirus	166791	0.57
Fusarium_foetens_ERR4080471	ERR4080471	Fusarium_foetens	Clade_foetens	48477360	1121	43244	3533198	1035841	47.16	10470	0.02	99.8	99.4	0.4	0	0.2	4494	61.07	2561	Netherlands	Europe	Begonia_hiemalis	Begonia	48288790	327	1035841	47.19	Fusarium	9480741	98.62	Timema	12303	0.13
Fusarium_oxysporum_ERR1755750	ERR1755750	Fusarium_fabacearum	Clade2	56486627	13276	4254	1785605	363076	47.52	2860	0.01	99.7	98.9	0.8	0	0.3	4494	55.55	14988	Italy	Europe	Dianthus_caryophyllus	Carnation	53552066	2286	394645	47.47	Fusarium	11315611	98.29	Pantoea	22276	0.19
Fusarium_oxysporum_f_sp_cumini_F11_ERR1755748	ERR1755748	Fusarium_nirenbergiae	Clade3	48734783	1308	37259	4556791	1811742	47.64	1730	0	99.8	99.2	0.6	0.1	0.1	4494	415.86	2078	NA	NA	NA	NA	48512144	289	1811742	47.63	Fusarium	80789387	98.86	Timema	77667	0.1

## Sheet: Sheet2
Fusarium_odoratissimum_NRRL54006	GCA_000260195	Fusarium_odoratissimum	Clade1	46553780	NA	NA	NA	NA	47.5	NA	NA	NA	NA	NA	NA	NA	NA	NA	NA	Indonesia	Asia	Musa_sp_	Banana
Fusarium_oxysporum_f_sp__melonis26406	GCA_000260495	Fusarium_languescens	Clade3	54034280	NA	NA	NA	NA	47.5	NA	NA	NA	NA	NA	NA	NA	NA	NA	NA	Mexico	North_America	Cucumis_melo	Melon
Fusarium oxysporum Fo47	GCA_013085055	Fusarium_nirenbergiae	Clade3	50358849	NA	NA	NA	NA	47.5	NA	NA	NA	NA	NA	NA	NA	NA	NA	NA	France	Europe	Soil	Soil
Fusarium_foetens_NRRL38302	GCA_013623845	Fusarium_foetens	Clade_foetens	46252681	NA	NA	NA	NA	48.5	NA	NA	NA	NA	NA	NA	NA	NA	NA	NA	Chile	South_America	Pinus_radiata	Monterey_pine
Fusarium_odoratissimum _AGROSAVIA_FocTR4_1_0	GCA_026745415	Fusarium_odoratissimum	Clade1	48120927	NA	NA	NA	NA	47.5	NA	NA	NA	NA	NA	NA	NA	NA	NA	NA	Colombia	South_America	Musa	Banana
Fusarium_odoratissimum	GCA_026745425	Fusarium_odoratissimum	Clade1	48250275	NA	NA	NA	NA	47.5	NA	NA	NA	NA	NA	NA	NA	NA	NA	NA	Colombia	South_America	Musa	Banana
Fusarium_veterinarium	GCA_041380375	Fusarium_veterinarium	Clade3	44567257	NA	NA	NA	NA	47.5	NA	NA	NA	NA	NA	NA	NA	NA	NA	NA	Canada	North_America	Cannabis	Cannabis
