# Supplementary material for: Towards a Phylogenomic Framework for the Fusarium oxysporum Species Complex
Source: Int J Mol Sci. 2026 Jul 14;27(14):6255. doi: 10.3390/ijms27146255 (PMC13409881; doi:10.3390/ijms27146255)
Supplement: Supplementary file 1 [file ijms-27-06255-s001.zip › Supplementary Table S2.xlsx]

## Sheet: Hoja1
Accession ID	Author-assigned name (SRA)	Assignment in this study
SRR11348748	Fusarium_oxysporum	Fusarium_fabacearum
SRR11348737	Fusarium_oxysporum	Fusarium_fabacearum
SRR11348742	Fusarium_oxysporum	Fusarium_fabacearum
SRR11348769	Fusarium_oxysporum	Fusarium_fabacearum
SRR5725021	Fusarium_oxysporum	Fusarium_curvatum
SRR10428586	Fusarium_oxysporum	Fusarium_oxysporum
SRR10428564	Fusarium_oxysporum	Fusarium_pharetrum
ERR4080471	Fusarium_foetens	Fusarium_foetens
SRR13311629	Fusarium_oxysporum	Fusarium_afroindicum
SRR11348752	Fusarium_oxysporum	Fusarium_fabacearum
SRR11348753	Fusarium_oxysporum	Fusarium_fabacearum
SRR10313874	Fusarium_oxysporum	Fusarium_cugenangense
SRR6118173	Fusarium_oxysporum	Fusarium_afroindicum
SRR11348751	Fusarium_oxysporum	Fusarium_fabacearum
SRR10428588	Fusarium_oxysporum	Fusarium_oxysporum
SRR6118413	Fusarium_oxysporum	Fusarium_fabacearum
SRR7889970	Fusarium_oxysporum	Fusarium_fabacearum
SRR6118338	Fusarium_oxysporum	Fusarium_oxysporum
SRR3139041	Fusarium_oxysporum	Fusarium_fabacearum
SRR11348758	Fusarium_oxysporum	Fusarium_fabacearum
SRR11348741	Fusarium_oxysporum	Fusarium_fabacearum
SRR6449588	Fusarium_oxysporum	Fusarium_cugenangense
SRR10313875	Fusarium_oxysporum	Fusarium_cugenangense
SRR11348759	Fusarium_oxysporum	Fusarium_fabacearum
SRR4129147	Fusarium_oxysporum	Fusarium_fabacearum
SRR11348735	Fusarium_oxysporum	Fusarium_fabacearum
SRR10313859	Fusarium_oxysporum	Fusarium_cugenangense
SRR11348766	Fusarium_oxysporum	Fusarium_fabacearum
SRR6118505	Fusarium_oxysporum	Fusarium_fabacearum
GCA_026745415	Fusarium_odoratissimum	Fusarium_odoratissimum
SRR5684968	Fusarium_oxysporum	Fusarium_curvatum
SRR5725036	Fusarium_oxysporum	Fusarium_fabacearum
SRR4129146	Fusarium_oxysporum	Fusarium_fabacearum
SRR10313888	Fusarium_oxysporum	Fusarium_fabacearum
SRR10313843	Fusarium_oxysporum	Fusarium_fabacearum
SRR11348767	Fusarium_oxysporum	Fusarium_fabacearum
GCA_026745425	Fusarium_odoratissimum	Fusarium_odoratissimum
SRR11348765	Fusarium_oxysporum	Fusarium_fabacearum
SRR11348754	Fusarium_oxysporum	Fusarium_fabacearum
SRR3139033	Fusarium_oxysporum	Fusarium_fabacearum
SRR11348756	Fusarium_oxysporum	Fusarium_fabacearum
SRR11348755	Fusarium_oxysporum	Fusarium_fabacearum
SRR11348764	Fusarium_oxysporum	Fusarium_fabacearum
SRR11348761	Fusarium_oxysporum	Fusarium_fabacearum
SRR11348760	Fusarium_oxysporum	Fusarium_fabacearum
SRR10313862	Fusarium_oxysporum	Fusarium_cugenangense
SRR11348770	Fusarium_oxysporum	Fusarium_fabacearum
SRR6118268	Fusarium_oxysporum	Fusarium_fabacearum
SRR6118541	Fusarium_oxysporum	Fusarium_fabacearum
SRR11348768	Fusarium_oxysporum	Fusarium_fabacearum
GCA_000260195	Fusarium_odoratissimum	Fusarium_odoratissimum
SRR11348762	Fusarium_oxysporum	Fusarium_fabacearum
SRR11348736	Fusarium_oxysporum	Fusarium_fabacearum
SRR10103605	Fusarium_oxysporum	Fusarium_odoratissimum
SRR10313844	Fusarium_oxysporum	Fusarium_cugenangense
SRR21869476	Fusarium_odoratissimum	Fusarium_odoratissimum
SRR6118345	Fusarium_oxysporum	Fusarium_fabacearum
SRR6118340	Fusarium_oxysporum	Fusarium_fabacearum
SRR6118335	Fusarium_oxysporum	Fusarium_fabacearum
SRR11348746	Fusarium_oxysporum	Fusarium_fabacearum
SRR5725024	Fusarium_oxysporum	Fusarium_duoseptatum
SRR10313873	Fusarium_oxysporum	Fusarium_cugenangense
SRR5725023	Fusarium_oxysporum	Fusarium_duoseptatum
SRR3139019	Fusarium_oxysporum	Fusarium_fabacearum
SRR6118152	Fusarium_oxysporum	Fusarium_fabacearum
SRR3139038	Fusarium_oxysporum	Fusarium_fabacearum
SRR3139022	Fusarium_oxysporum	Fusarium_fabacearum
SRR6118502	Fusarium_oxysporum	Fusarium_fabacearum
SRR10313845	Fusarium_oxysporum	Fusarium_cugenangense
SRR326168	Fusarium_oxysporum	Fusarium_fabacearum
SRR3139037	Fusarium_oxysporum	Fusarium_fabacearum
SRR6118341	Fusarium_oxysporum	Fusarium_fabacearum
SRR10428572	Fusarium_oxysporum	Fusarium_hoodiae
SRR5725031	Fusarium_oxysporum	Fusarium_duoseptatum
SRR10313872	Fusarium_oxysporum	Fusarium_cugenangense
SRR10313861	Fusarium_oxysporum	Fusarium_cugenangense
SRR5725022	Fusarium_oxysporum	Fusarium_curvatum
SRR6118347	Fusarium_oxysporum	Fusarium_fabacearum
ERR1755750	Fusarium_oxysporum	Fusarium_fabacearum
SRR6118197	Fusarium_oxysporum	Fusarium_fabacearum
SRR4408420	Fusarium_oxysporum	Fusarium_europaeum
SRR5725041	Fusarium_oxysporum	Fusarium_cugenangense
SRR14237206	Fusarium_oxysporum	Fusarium_oxysporum
SRR5666306	Fusarium_oxysporum	Fusarium_nirenbergiae
SRR10313857	Fusarium_oxysporum	Fusarium_cugenangense
SRR21444567	Fusarium_oxysporum	Fusarium_nirenbergiae
SRR10313860	Fusarium_oxysporum	Fusarium_cugenangense
SRR5684967	Fusarium_oxysporum	Fusarium_curvatum
SRR10313889	Fusarium_oxysporum	Fusarium_cugenangense
SRR6118481	Fusarium_oxysporum	Fusarium_fabacearum
SRR326264	Fusarium_oxysporum	Fusarium_fabacearum
SRR6118479	Fusarium_oxysporum	Fusarium_oxysporum
SRR5725026	Fusarium_oxysporum	Fusarium_oxysporum
SRR5725025	Fusarium_oxysporum	Fusarium_cugenangense
SRR5666307	Fusarium_oxysporum	Fusarium_nirenbergiae
SRR6118195	Fusarium_oxysporum	Fusarium_fabacearum
SRR6118483	Fusarium_oxysporum	Fusarium_fabacearum
ERR1755748	Fusarium_oxysporum	Fusarium_nirenbergiae
SRR5725030	Fusarium_oxysporum	Fusarium_cugenangense
SRR10313863	Fusarium_oxysporum	Fusarium_cugenangense
SRR10313885	Fusarium_oxysporum	Fusarium_cugenangense
SRR6118495	Fusarium_oxysporum	Fusarium_oxysporum
SRR6118500	Fusarium_oxysporum	Fusarium_fabacearum
SRR6118484	Fusarium_oxysporum	Fusarium_fabacearum
SRR6118463	Fusarium_oxysporum	Fusarium_fabacearum
SRR9007341	Fusarium_oxysporum	Fusarium_cugenangense
SRR10313852	Fusarium_oxysporum	Fusarium_cugenangense
SRR5684952	Fusarium_oxysporum	Fusarium_cugenangense
SRR6118200	Fusarium_oxysporum	Fusarium_fabacearum
SRR10313849	Fusarium_oxysporum	Fusarium_cugenangense
SRR5725029	Fusarium_oxysporum	Fusarium_cugenangense
SRR21869472	Fusarium_odoratissimum	Fusarium_odoratissimum
SRR10054446	Fusarium_odoratissimum	Fusarium_odoratissimum
SRR21869478	Fusarium_odoratissimum	Fusarium_odoratissimum
SRR5684957	Fusarium_oxysporum	Fusarium_oxysporum
SRR10054448	Fusarium_odoratissimum	Fusarium_odoratissimum
SRR5684961	Fusarium_oxysporum	Fusarium_cugenangense
SRR10313854	Fusarium_oxysporum	Fusarium_cugenangense
SRR9007347	Fusarium_oxysporum	Fusarium_cugenangense
SRR6118435	Fusarium_oxysporum	Fusarium_fabacearum
SRR6118199	Fusarium_oxysporum	Fusarium_fabacearum
SRR6118204	Fusarium_oxysporum	Fusarium_fabacearum
SRR5666301	Fusarium_oxysporum	Fusarium_nirenbergiae
SRR11348750	Fusarium_oxysporum	Fusarium_cugenangense
SRR5684958	Fusarium_oxysporum	Fusarium_cugenangense
SRR11601089	Fusarium_oxysporum	Fusarium_cugenangense
SRR10313880	Fusarium_oxysporum	Fusarium_cugenangense
SRR10054450	Fusarium_odoratissimum	Fusarium_odoratissimum
SRR5725035	Fusarium_oxysporum	Fusarium_cugenangense
SRR10313868	Fusarium_oxysporum	Fusarium_cugenangense
SRR5725032	Fusarium_oxysporum	Fusarium_cugenangense
SRR6118248	Fusarium_oxysporum	Fusarium_fabacearum
SRR10313876	Fusarium_oxysporum	Fusarium_cugenangense
SRR17893315	Fusarium_oxysporum	Fusarium_odoratissimum
SRR10125423	Fusarium_oxysporum	Fusarium_odoratissimum
SRR11601091	Fusarium_oxysporum	Fusarium_cugenangense
SRR10313853	Fusarium_oxysporum	Fusarium_cugenangense
SRR6118475	Fusarium_oxysporum	Fusarium_fabacearum
SRR6118450	Fusarium_oxysporum	Fusarium_fabacearum
SRR6118477	Fusarium_oxysporum	Fusarium_fabacearum
SRR6118176	Fusarium_oxysporum	Fusarium_fabacearum
SRR5666304	Fusarium_oxysporum	Fusarium_nirenbergiae
SRR17893338	Fusarium_oxysporum	Fusarium_odoratissimum
SRR10428593	Fusarium_oxysporum	Fusarium_eleidis
SRR10313855	Fusarium_oxysporum	Fusarium_cugenangense
SRR11348763	Fusarium_oxysporum	Fusarium_cugenangense
SRR5684962	Fusarium_oxysporum	Fusarium_cugenangense
SRR10313890	Fusarium_oxysporum	Fusarium_cugenangense
SRR9007340	Fusarium_oxysporum	Fusarium_cugenangense
SRR6118471	Fusarium_oxysporum	Fusarium_fabacearum
SRR13066520	Fusarium_oxysporum	Fusarium_fabacearum
SRR6118196	Fusarium_oxysporum	Fusarium_fabacearum
SRR12087559	Fusarium_oxysporum	Fusarium_fabacearum
SRR11348738	Fusarium_oxysporum	Fusarium_cugenangense
SRR10313865	Fusarium_oxysporum	Fusarium_cugenangense
GCA_000260495	Fusarium_oxysporum	Fusarium_languescens
SRR5725020	Fusarium_oxysporum	Fusarium_languescens
SRR10428591	Fusarium_oxysporum	Fusarium_triseptatum
SRR6118177	Fusarium_oxysporum	Fusarium_fabacearum
SRR10313869	Fusarium_oxysporum	Fusarium_cugenangense
SRR21509023	Fusarium_oxysporum	Fusarium_fabacearum
SRR9007346	Fusarium_oxysporum	Fusarium_cugenangense
SRR10313866	Fusarium_oxysporum	Fusarium_cugenangense
SRR9007343	Fusarium_oxysporum	Fusarium_cugenangense
SRR5684963	Fusarium_oxysporum	Fusarium_cugenangense
SRR10313887	Fusarium_oxysporum	Fusarium_cugenangense
SRR6118251	Fusarium_oxysporum	Fusarium_fabacearum
SRR17893337	Fusarium_oxysporum	Fusarium_odoratissimum
SRR5725033	Fusarium_oxysporum	Fusarium_languescens
SRR12210969	Fusarium_oxysporum	Fusarium_nirenbergiae
SRR5725040	Fusarium_oxysporum	Fusarium_nirenbergiae
SRR11348743	Fusarium_oxysporum	Fusarium_cugenangense
SRR10313883	Fusarium_oxysporum	Fusarium_cugenangense
SRR5684950	Fusarium_oxysporum	Fusarium_cugenangense
SRR5725034	Fusarium_oxysporum	Fusarium_languescens
SRR6118472	Fusarium_oxysporum	Fusarium_fabacearum
SRR5725039	Fusarium_oxysporum	Fusarium_nirenbergiae
GCA_041380375	Fusarium_veterinarium	Fusarium_veterinarium
SRR10054447	Fusarium_odoratissimum	Fusarium_odoratissimum
SRR10747097	Fusarium_oxysporum	Fusarium_odoratissimum
SRR7226877	Fusarium_oxysporum	Fusarium_odoratissimum
SRR10313846	Fusarium_oxysporum	Fusarium_cugenangense
SRR5684969	Fusarium_oxysporum	Fusarium_languescens
SRR5725038	Fusarium_oxysporum	Fusarium_cugenangense
SRR3139036	Fusarium_oxysporum	Fusarium_cugenangense
SRR10428583	Fusarium_oxysporum	Fusarium_libertatis
SRR6118216	Fusarium_oxysporum	Fusarium_fabacearum
SRR21509021	Fusarium_oxysporum	Fusarium_fabacearum
SRR5684955	Fusarium_oxysporum	Fusarium_languescens
SRR9733598	Fusarium_oxysporum	Fusarium_odoratissimum
SRR5684956	Fusarium_oxysporum	Fusarium_languescens
SRR6118226	Fusarium_oxysporum	Fusarium_fabacearum
SRR11348747	Fusarium_oxysporum	Fusarium_cugenangense
SRR18318436	Fusarium_oxysporum	Fusarium_languescens
SRR5684947	Fusarium_oxysporum	Fusarium_cugenangense
SRR10313884	Fusarium_oxysporum	Fusarium_cugenangense
SRR3139035	Fusarium_oxysporum	Fusarium_cugenangense
SRR18318454	Fusarium_oxysporum	Fusarium_languescens
SRR21509022	Fusarium_oxysporum	Fusarium_fabacearum
SRR11348744	Fusarium_oxysporum	Fusarium_cugenangense
SRR6118225	Fusarium_oxysporum	Fusarium_fabacearum
SRR21444570	Fusarium_oxysporum	Fusarium_nirenbergiae
SRR10313878	Fusarium_oxysporum	Fusarium_cugenangense
SRR10313848	Fusarium_oxysporum	Fusarium_cugenangense
SRR3139040	Fusarium_oxysporum	Fusarium_cugenangense
SRR6118221	Fusarium_oxysporum	Fusarium_fabacearum
SRR9007342	Fusarium_oxysporum	Fusarium_cugenangense
SRR3139014	Fusarium_oxysporum	Fusarium_odoratissimum
SRR11348757	Fusarium_oxysporum	Fusarium_cugenangense
SRR18318448	Fusarium_oxysporum	Fusarium_languescens
SRR6118506	Fusarium_oxysporum	Fusarium_fabacearum
SRR10428592	Fusarium_oxysporum	Fusarium_triseptatum
SRR10313856	Fusarium_oxysporum	Fusarium_cugenangense
SRR5725042	Fusarium_oxysporum	Fusarium_nirenbergiae
SRR9007337	Fusarium_oxysporum	Fusarium_cugenangense
SRR5684953	Fusarium_oxysporum	Fusarium_nirenbergiae
SRR11523115	Fusarium_oxysporum	Fusarium_nirenbergiae
SRR4408421	Fusarium_oxysporum	Fusarium_nirenbergiae
SRR12492379	Fusarium_oxysporum	Fusarium_cugenangense
SRR10313847	Fusarium_oxysporum	Fusarium_cugenangense
SRR9007336	Fusarium_oxysporum	Fusarium_cugenangense
SRR13066519	Fusarium_oxysporum	Fusarium_cugenangense
SRR12492380	Fusarium_oxysporum	Fusarium_cugenangense
SRR11348749	Fusarium_oxysporum	Fusarium_nirenbergiae
SRR5684954	Fusarium_oxysporum	Fusarium_nirenbergiae
SRR5684951	Fusarium_oxysporum	Fusarium_nirenbergiae
SRR18318444	Fusarium_oxysporum	Fusarium_languescens
SRR5684949	Fusarium_oxysporum	Fusarium_fabacearum
SRR6118468	Fusarium_oxysporum	Fusarium_fabacearum
SRR11348771	Fusarium_oxysporum	Fusarium_nirenbergiae
SRR10313886	Fusarium_oxysporum	Fusarium_nirenbergiae
SRR11601090	Fusarium_oxysporum	Fusarium_cugenangense
SRR14237207	Fusarium_oxysporum	Fusarium_europaeum
SRR11348745	Fusarium_oxysporum	Fusarium_cugenangense
SRR21444552	Fusarium_oxysporum	Fusarium_fabacearum
SRR6118162	Fusarium_oxysporum	Fusarium_fabacearum
SRR18318456	Fusarium_oxysporum	Fusarium_languescens
SRR6118183	Fusarium_oxysporum	Fusarium_fabacearum
SRR10313870	Fusarium_oxysporum	Fusarium_cugenangense
SRR4408419	Fusarium_oxysporum	Fusarium_nirenbergiae
SRR14342093	Fusarium_veterinarium	Fusarium_veterinarium
SRR13066516	Fusarium_oxysporum	Fusarium_cugenangense
SRR18318435	Fusarium_oxysporum	Fusarium_languescens
SRR18318438	Fusarium_oxysporum	Fusarium_languescens
SRR11348740	Fusarium_oxysporum	Fusarium_curvatum
SRR5725027	Fusarium_oxysporum	Fusarium_nirenbergiae
SRR12087555	Fusarium_oxysporum	Fusarium_nirenbergiae
SRR4408422	Fusarium_oxysporum	Fusarium_nirenbergiae
SRR3139013	Fusarium_oxysporum	Fusarium_odoratissimum
SRR14237199	Fusarium_oxysporum	Fusarium_europaeum
SRR13066518	Fusarium_oxysporum	Fusarium_cugenangense
SRR5684964	Fusarium_oxysporum	Fusarium_duoseptatum
SRR13066515	Fusarium_oxysporum	Fusarium_cugenangense
SRR12207408	Fusarium_oxysporum	Fusarium_nirenbergiae
SRR5684960	Fusarium_oxysporum	Fusarium_nirenbergiae
SRR6118496	Fusarium_oxysporum	Fusarium_fabacearum
SRR6118301	Fusarium_oxysporum	Fusarium_fabacearum
SRR15680214	Fusarium_oxysporum	Fusarium_languescens
SRR10428601	Fusarium_oxysporum	Fusarium_callistephi
SRR3139029	Fusarium_oxysporum	Fusarium_nirenbergiae
SRR3139030	Fusarium_oxysporum	Fusarium_nirenbergiae
SRR1791599	Fusarium_oxysporum	Fusarium_nirenbergiae
SRR5725037	Fusarium_oxysporum	Fusarium_nirenbergiae
SRR3139031	Fusarium_oxysporum	Fusarium_nirenbergiae
SRR3139016	Fusarium_oxysporum	Fusarium_odoratissimum
SRR9007344	Fusarium_oxysporum	Fusarium_cugenangense
SRR11348739	Fusarium_oxysporum	Fusarium_curvatum
SRR3139032	Fusarium_oxysporum	Fusarium_nirenbergiae
SRR4408416	Fusarium_oxysporum	Fusarium_nirenbergiae
SRR4408418	Fusarium_oxysporum	Fusarium_nirenbergiae
SRR5684959	Fusarium_oxysporum	Fusarium_hoodiae
SRR6118186	Fusarium_oxysporum	Fusarium_fabacearum
SRR6118339	Fusarium_oxysporum	Fusarium_fabacearum
SRR6118359	Fusarium_oxysporum	Fusarium_fabacearum
SRR21444566	Fusarium_oxysporum	Fusarium_fabacearum
SRR3139028	Fusarium_oxysporum	Fusarium_nirenbergiae
SRR21509025	Fusarium_oxysporum	Fusarium_fabacearum
SRR6118375	Fusarium_oxysporum	Fusarium_fabacearum
SRR14237198	Fusarium_oxysporum	Fusarium_fabacearum
SRR21444556	Fusarium_oxysporum	Fusarium_fabacearum
SRR6118436	Fusarium_oxysporum	Fusarium_fabacearum
SRR6118514	Fusarium_oxysporum	Fusarium_fabacearum
SRR6118527	Fusarium_oxysporum	Fusarium_fabacearum
SRR21509024	Fusarium_oxysporum	Fusarium_fabacearum
SRR11448459	Fusarium_oxysporum	Fusarium_curvatum
SRR6118217	Fusarium_oxysporum	Fusarium_afroindicum
SRR6118513	Fusarium_oxysporum	Fusarium_fabacearum
SRR11742963	Fusarium_oxysporum	Fusarium_callistephi
SRR6118254	Fusarium_oxysporum	Fusarium_fabacearum
SRR6118537	Fusarium_oxysporum	Fusarium_fabacearum
SRR21444558	Fusarium_oxysporum	Fusarium_fabacearum
SRR6118233	Fusarium_oxysporum	Fusarium_fabacearum
SRR6118232	Fusarium_oxysporum	Fusarium_fabacearum
SRR10428594	Fusarium_oxysporum	Fusarium_libertatis
SRR14237200	Fusarium_oxysporum	Fusarium_europaeum
SRR10432277	Fusarium_oxysporum	Fusarium_curvatum
SRR4408417	Fusarium_oxysporum	Fusarium_nirenbergiae
SRR6118488	Fusarium_oxysporum	Fusarium_fabacearum
SRR12709664	Fusarium_oxysporum	Fusarium_callistephi
SRR6118438	Fusarium_oxysporum	Fusarium_fabacearum
SRR8640621	Fusarium_oxysporum	Fusarium_callistephi
SRR13311630	Fusarium_oxysporum	Fusarium_afroindicum
SRR12709665	Fusarium_oxysporum	Fusarium_callistephi
SRR6118235	Fusarium_oxysporum	Fusarium_fabacearum
SRR6118378	Fusarium_oxysporum	Fusarium_fabacearum
SRR6118193	Fusarium_oxysporum	Fusarium_fabacearum
SRR11823424	Fusarium_oxysporum	Fusarium_callistephi
SRR14141725	Fusarium_oxysporum	Fusarium_curvatum
SRR6118489	Fusarium_oxysporum	Fusarium_fabacearum
SRR14342082	Fusarium_veterinarium	Fusarium_veterinarium
SRR6118531	Fusarium_oxysporum	Fusarium_fabacearum
SRR6118194	Fusarium_oxysporum	Fusarium_fabacearum
SRR6118218	Fusarium_oxysporum	Fusarium_fabacearum
SRR6118240	Fusarium_oxysporum	Fusarium_fabacearum
SRR6118215	Fusarium_oxysporum	Fusarium_fabacearum
SRR5684948	Fusarium_oxysporum	Fusarium_nirenbergiae
SRR6118247	Fusarium_oxysporum	Fusarium_fabacearum
SRR12087557	Fusarium_oxysporum	Fusarium_callistephi
SRR6118530	Fusarium_oxysporum	Fusarium_fabacearum
GCA_013623845	Fusarium_foetens	Fusarium_foetens
SRR6118393	Fusarium_oxysporum	Fusarium_fabacearum
SRR6118357	Fusarium_oxysporum	Fusarium_fabacearum
SRR6118392	Fusarium_oxysporum	Fusarium_fabacearum
SRR6118299	Fusarium_oxysporum	Fusarium_fabacearum
SRR6118298	Fusarium_oxysporum	Fusarium_fabacearum
SRR6118395	Fusarium_oxysporum	Fusarium_fabacearum
SRR6118386	Fusarium_oxysporum	Fusarium_fabacearum
SRR6118366	Fusarium_oxysporum	Fusarium_fabacearum
SRR6118206	Fusarium_oxysporum	Fusarium_fabacearum
SRR6118246	Fusarium_oxysporum	Fusarium_fabacearum
SRR9007345	Fusarium_oxysporum	Fusarium_cugenangense
SRR12492378	Fusarium_oxysporum	Fusarium_cugenangense
SRR6118389	Fusarium_oxysporum	Fusarium_fabacearum
SRR9007338	Fusarium_oxysporum	Fusarium_cugenangense
SRR6118174	Fusarium_oxysporum	Fusarium_fabacearum
SRR2748653	Fusarium_oxysporum	Fusarium_cugenangense
SRR3139027	Fusarium_oxysporum	Fusarium_nirenbergiae
SRR6118245	Fusarium_oxysporum	Fusarium_fabacearum
SRR6118390	Fusarium_oxysporum	Fusarium_fabacearum
SRR6118373	Fusarium_oxysporum	Fusarium_fabacearum
SRR4292628	Fusarium_oxysporum	Fusarium_nirenbergiae
SRR543894	Fusarium_oxysporum	Fusarium_nirenbergiae
SRR6118455	Fusarium_oxysporum	Fusarium_fabacearum
